# Supplementary material for: Phase separation of Epstein-Barr virus EBNA2 protein reorganizes chromatin topology for epigenetic regulation
Source: Commun Biol. 2021 Aug 16;4:967. doi: 10.1038/s42003-021-02501-7 (PMC8368186; doi:10.1038/s42003-021-02501-7)
Supplement: Supplementary file 6 — Supplementary Data 1 [file 42003_2021_2501_MOESM6_ESM.xlsx]

## Sheet: Fig1 a
Amino acid	position	VSL2	IUPred
M	1	0.76548	0.1528
P	2	0.70317	0.2328
T	3	0.63201	0.2918
F	4	0.53808	0.1942
Y	5	0.40861	0.2292
L	6	0.32654	0.1823
A	7	0.25921	0.1323
L	8	0.21507	0.1115
H	9	0.18026	0.1554
G	10	0.18013	0.1942
G	11	0.17984	0.2436
Q	12	0.1772	0.2849
T	13	0.18664	0.1942
Y	14	0.19996	0.1914
H	15	0.20395	0.2988
L	16	0.21115	0.4149
I	17	0.23054	0.4864
V	18	0.26464	0.4409
D	19	0.29639	0.5211
T	20	0.36536	0.4619
D	21	0.41486	0.3704
S	22	0.4458	0.391
L	23	0.47379	0.374
G	24	0.51953	0.3807
N	25	0.52589	0.5017
P	26	0.55176	0.4087
S	27	0.57402	0.4979
L	28	0.56241	0.6227
S	29	0.5371	0.7289
V	30	0.53352	0.6089
I	31	0.52737	0.5992
P	32	0.54515	0.6043
S	33	0.57407	0.6136
N	34	0.59418	0.7415
P	35	0.60466	0.6427
Y	36	0.62368	0.5176
Q	37	0.64027	0.5176
E	38	0.6566	0.4441
Q	39	0.67201	0.5254
L	40	0.68795	0.433
S	41	0.69187	0.3983
D	42	0.67581	0.422
T	43	0.66372	0.4051
P	44	0.65853	0.422
L	45	0.6885	0.4256
I	46	0.72812	0.4051
P	47	0.75813	0.5139
L	48	0.79603	0.4292
T	49	0.81677	0.433
I	50	0.83632	0.4441
F	51	0.85384	0.5456
V	52	0.87016	0.5758
G	53	0.88815	0.5758
E	54	0.90233	0.5992
N	55	0.91105	0.5992
T	56	0.9155	0.7209
G	57	0.92129	0.8375
V	58	0.92524	0.8162
P	59	0.93372	0.8872
P	60	0.93745	0.8991
P	61	0.94141	0.9381
P	62	0.94302	0.9249
P	63	0.94356	0.9606
P	64	0.94505	0.9649
P	65	0.94581	0.9657
P	66	0.94263	0.9684
Q	67	0.94131	0.9664
R	68	0.93819	0.9703
R	69	0.93116	0.9693
D	70	0.91346	0.9703
A	71	0.88601	0.9649
W	72	0.86254	0.9649
T	73	0.83849	0.9634
Q	74	0.81933	0.923
E	75	0.78552	0.9151
P	76	0.76724	0.8162
S	77	0.74661	0.8198
P	78	0.72973	0.7331
L	79	0.71813	0.7415
D	80	0.70603	0.7369
R	81	0.70105	0.7163
D	82	0.68683	0.7672
P	83	0.6635	0.8313
L	84	0.63944	0.8013
G	85	0.61567	0.7843
Y	86	0.59041	0.7369
D	87	0.56357	0.662
V	88	0.53629	0.6661
G	89	0.52126	0.5854
H	90	0.49733	0.5951
G	91	0.47205	0.433
P	92	0.45035	0.3983
L	93	0.42816	0.3529
A	94	0.4069	0.346
S	95	0.37629	0.3215
A	96	0.3511	0.2328
M	97	0.32311	0.2715
R	98	0.28907	0.2503
M	99	0.25518	0.3215
L	100	0.21094	0.3149
W	101	0.17538	0.3215
M	102	0.19377	0.3249
A	103	0.25439	0.3286
N	104	0.26136	0.391
Y	105	0.2462	0.4256
I	106	0.2938	0.3667
V	107	0.32508	0.3117
R	108	0.34614	0.2951
Q	109	0.37287	0.3117
S	110	0.41186	0.3631
R	111	0.43027	0.4369
G	112	0.44498	0.5901
D	113	0.47386	0.662
R	114	0.49223	0.6991
G	115	0.50603	0.662
L	116	0.50661	0.7951
I	117	0.53158	0.8894
L	118	0.55636	0.9151
P	119	0.58249	0.8942
Q	120	0.61415	0.8313
G	121	0.64657	0.7755
P	122	0.67402	0.7951
Q	123	0.68869	0.8013
T	124	0.70664	0.7755
A	125	0.71966	0.708
P	126	0.73482	0.7163
Q	127	0.75722	0.805
A	128	0.76835	0.8313
M	129	0.77987	0.8853
L	130	0.78217	0.8853
V	131	0.80678	0.8792
Q	132	0.84392	0.8565
P	133	0.86378	0.8596
H	134	0.88761	0.8493
V	135	0.90788	0.7595
P	136	0.92644	0.7209
P	137	0.94005	0.7036
L	138	0.94891	0.7036
R	139	0.95507	0.6576
P	140	0.96068	0.6991
T	141	0.96755	0.7916
A	142	0.97211	0.8655
P	143	0.97595	0.8493
T	144	0.9782	0.7755
I	145	0.98091	0.7881
L	146	0.98401	0.8623
S	147	0.987	0.8596
P	148	0.98942	0.8623
L	149	0.99119	0.9126
S	150	0.99298	0.8765
Q	151	0.995	0.8313
P	152	0.99613	0.7951
R	153	0.99674	0.8313
L	154	0.99706	0.8279
T	155	0.99724	0.8235
P	156	0.99757	0.9039
P	157	0.99794	0.9362
Q	158	0.99822	0.9457
P	159	0.99849	0.9433
L	160	0.99874	0.9684
M	161	0.99899	0.9717
M	162	0.99912	0.9457
P	163	0.99928	0.9457
P	164	0.99939	0.9534
R	165	0.99944	0.9657
P	166	0.9995	0.9657
T	167	0.99952	0.9346
P	168	0.99953	0.9308
P	169	0.99954	0.8828
T	170	0.99953	0.8853
P	171	0.99952	0.9269
L	172	0.9995	0.9457
P	173	0.9995	0.9634
P	174	0.99945	0.9606
A	175	0.99944	0.9562
T	176	0.9995	0.9621
L	177	0.99951	0.9577
T	178	0.99951	0.9593
V	179	0.99944	0.923
P	180	0.99933	0.9211
P	181	0.99928	0.9269
R	182	0.99918	0.9211
P	183	0.99908	0.9562
T	184	0.99897	0.919
R	185	0.99887	0.8713
P	186	0.99878	0.8894
T	187	0.99859	0.8343
T	188	0.9984	0.8375
L	189	0.99814	0.853
P	190	0.99779	0.8991
P	191	0.99755	0.8942
T	192	0.99722	0.8894
P	193	0.99686	0.8942
L	194	0.99642	0.8421
L	195	0.99595	0.853
T	196	0.99543	0.8623
V	197	0.99489	0.853
L	198	0.99416	0.8596
Q	199	0.99342	0.853
R	200	0.99249	0.9081
P	201	0.99201	0.9081
T	202	0.99149	0.9013
E	203	0.99148	0.8828
L	204	0.9914	0.8713
Q	205	0.99119	0.8765
P	206	0.99124	0.923
T	207	0.99123	0.8872
P	208	0.99117	0.8942
S	209	0.99106	0.9287
P	210	0.99115	0.8853
P	211	0.99112	0.8942
R	212	0.99096	0.9039
M	213	0.9907	0.9106
H	214	0.98989	0.9013
L	215	0.98916	0.9211
P	216	0.98709	0.9106
V	217	0.9846	0.9126
L	218	0.98266	0.8765
H	219	0.9803	0.8681
V	220	0.9805	0.8713
P	221	0.97775	0.8741
D	222	0.97801	0.8623
Q	223	0.97926	0.8623
S	224	0.97877	0.892
M	225	0.98041	0.8991
H	226	0.9805	0.9396
P	227	0.98128	0.9396
L	228	0.98234	0.9684
T	229	0.98312	0.9783
H	230	0.98365	0.9801
Q	231	0.98409	0.9883
S	232	0.98463	0.9883
T	233	0.98485	0.986
P	234	0.98497	0.983
N	235	0.98503	0.9849
D	236	0.9851	0.9879
P	237	0.9852	0.983
D	238	0.98525	0.9657
S	239	0.98523	0.9503
P	240	0.98504	0.9534
E	241	0.98479	0.923
P	242	0.98448	0.919
R	243	0.98397	0.9269
S	244	0.98337	0.9151
P	245	0.98233	0.9151
T	246	0.98212	0.8792
V	247	0.98145	0.8741
F	248	0.98296	0.8765
Y	249	0.98445	0.8596
N	250	0.98441	0.8765
I	251	0.98443	0.8235
P	252	0.98371	0.8313
P	253	0.98363	0.8343
M	254	0.98458	0.8462
P	255	0.98482	0.8375
L	256	0.98497	0.8162
P	257	0.98596	0.8279
P	258	0.98613	0.8596
S	259	0.98555	0.919
Q	260	0.98481	0.9664
L	261	0.98506	0.9684
P	262	0.98534	0.9836
P	263	0.98497	0.983
P	264	0.98497	0.9725
A	265	0.98446	0.9606
A	266	0.98436	0.9593
P	267	0.98415	0.9762
A	268	0.98321	0.977
Q	269	0.98271	0.9777
P	270	0.98175	0.9684
P	271	0.98035	0.9634
P	272	0.9796	0.9751
G	273	0.97783	0.9593
V	274	0.97728	0.9593
I	275	0.97686	0.9519
N	276	0.97552	0.9593
D	277	0.97472	0.9677
Q	278	0.97464	0.9684
Q	279	0.97604	0.9287
L	280	0.97716	0.8462
H	281	0.97762	0.8462
H	282	0.9793	0.8462
L	283	0.97967	0.7629
P	284	0.97946	0.6322
S	285	0.98002	0.7163
G	286	0.97982	0.8013
P	287	0.98034	0.8085
P	288	0.97965	0.8085
W	289	0.97913	0.805
W	290	0.97915	0.7843
P	291	0.97953	0.8235
P	292	0.98093	0.8235
I	293	0.98053	0.8421
C	294	0.98033	0.8872
D	295	0.98054	0.8894
P	296	0.98219	0.8894
P	297	0.98359	0.8853
Q	298	0.98412	0.8792
P	299	0.98524	0.8828
S	300	0.98622	0.9396
K	301	0.98721	0.9751
T	302	0.98792	0.9733
Q	303	0.98865	0.9693
G	304	0.98972	0.983
Q	305	0.99041	0.9912
S	306	0.99116	0.9906
R	307	0.99211	0.9896
G	308	0.9935	0.9889
Q	309	0.99524	0.9875
S	310	0.99683	0.987
R	311	0.99757	0.987
G	312	0.99797	0.9879
R	313	0.99821	0.987
G	314	0.99844	0.9854
R	315	0.99864	0.9836
G	316	0.99885	0.9792
R	317	0.99895	0.9787
G	318	0.99903	0.9816
R	319	0.99903	0.9787
G	320	0.99895	0.9787
R	321	0.99885	0.9783
G	322	0.99866	0.977
K	323	0.99833	0.9777
G	324	0.99804	0.9792
K	325	0.99773	0.9792
S	326	0.9974	0.9816
R	327	0.99702	0.9562
D	328	0.9964	0.9547
K	329	0.99571	0.9577
Q	330	0.99494	0.9606
R	331	0.99427	0.9634
K	332	0.99363	0.9657
P	333	0.9928	0.9634
G	334	0.99222	0.9634
G	335	0.9916	0.9577
P	336	0.99117	0.9657
W	337	0.99084	0.9657
R	338	0.99047	0.9593
P	339	0.98989	0.9562
E	340	0.98905	0.9634
P	341	0.98848	0.9308
N	342	0.98714	0.9329
T	343	0.98633	0.9457
S	344	0.98556	0.9151
S	345	0.98455	0.8765
P	346	0.98381	0.8765
S	347	0.98261	0.8198
M	348	0.98119	0.8991
P	349	0.97994	0.9126
E	350	0.97809	0.9081
L	351	0.97663	0.9151
S	352	0.97394	0.9106
P	353	0.97014	0.9013
V	354	0.96646	0.9039
L	355	0.96363	0.919
G	356	0.96184	0.919
L	357	0.95894	0.919
H	358	0.95386	0.9211
Q	359	0.95261	0.9415
G	360	0.95205	0.9381
Q	361	0.95011	0.9433
G	362	0.94913	0.9606
A	363	0.94983	0.9634
G	364	0.95039	0.9534
D	365	0.95066	0.9649
S	366	0.9508	0.9792
P	367	0.95067	0.9693
T	368	0.95086	0.9562
P	369	0.95066	0.9534
G	370	0.95049	0.9457
P	371	0.95024	0.9396
S	372	0.94925	0.9269
N	373	0.94898	0.923
A	374	0.94696	0.923
A	375	0.9407	0.919
P	376	0.92925	0.9168
V	377	0.92354	0.9211
C	378	0.91621	0.8853
R	379	0.91599	0.8828
N	380	0.89328	0.8828
S	381	0.86879	0.8313
H	382	0.88723	0.8125
T	383	0.89238	0.8235
A	384	0.89428	0.8421
T	385	0.89726	0.8565
P	386	0.90591	0.8623
N	387	0.91383	0.8462
V	388	0.91711	0.8853
S	389	0.91781	0.9346
P	390	0.91784	0.9488
I	391	0.91939	0.9488
H	392	0.91678	0.9457
E	393	0.91199	0.9562
P	394	0.90983	0.9329
E	395	0.90455	0.9151
S	396	0.89627	0.8655
H	397	0.89065	0.8681
N	398	0.88472	0.8765
S	399	0.87779	0.9126
P	400	0.86572	0.8462
E	401	0.8553	0.7459
A	402	0.8299	0.8235
P	403	0.80704	0.8421
I	404	0.80404	0.8313
L	405	0.80795	0.7505
F	406	0.81695	0.7629
P	407	0.80887	0.7881
D	408	0.83084	0.7718
D	409	0.83792	0.7843
W	410	0.83081	0.7331
Y	411	0.82187	0.7289
P	412	0.8256	0.7369
P	413	0.82342	0.7459
S	414	0.8361	0.5951
I	415	0.84245	0.6806
D	416	0.84469	0.6322
P	417	0.83964	0.6576
A	418	0.84641	0.5342
D	419	0.85022	0.5342
L	420	0.85192	0.5211
D	421	0.85036	0.6375
E	422	0.84884	0.7505
S	423	0.849	0.7209
W	424	0.84687	0.7163
D	425	0.83669	0.7163
Y	426	0.83169	0.7672
I	427	0.83142	0.7755
F	428	0.85396	0.7755
E	429	0.86908	0.8125
T	430	0.87556	0.7036
T	431	0.8799	0.708
E	432	0.88538	0.712
S	433	0.89649	0.7036
P	434	0.90186	0.7289
S	435	0.90606	0.8279
S	436	0.91087	0.7916
D	437	0.91806	0.8565
E	438	0.92374	0.9081
D	439	0.92716	0.9433
Y	440	0.93147	0.9457
V	441	0.93622	0.9396
E	442	0.94043	0.9039
G	443	0.94123	0.9057
P	444	0.94146	0.9081
S	445	0.94221	0.8942
K	446	0.94814	0.8942
R	447	0.94811	0.8966
P	448	0.94852	0.8713
R	449	0.95202	0.8421
P	450	0.95494	0.7951
S	451	0.95646	0.8942
I	452	0.95773	0.9346
Q	453	0.96023	0.9126

## Sheet: Fig1 c
Aspect Ratio
1.27846
1.2452
1.59644
1.47419
1.68123
1.13858
1.16955
1.1095
1.09379
1.50665
1.21719
1.09501
1.17163
1.1262
1.48245
1.09993
1.62517
1.06062
1.08456
1.02413
1.39456
1.03761
1.12504
1.01978
1.05255
1.05701
1.06861
1.19918
1
1.25585
1.08164
1.41924
1.13248
1.11097
1.05482
1.13203
1.56161
1.05402
1.05409
1.60269
1.05995
1.09154
1.28567
1.06317
1.06414
1.08459
1.2291
1.08642
1.32514
1
1.42615
1.07478
1.08297
1.35394
1.43851
1
1.10451
1.17388
1.31847
1.43802
1.16463
1.39214
1.22668
1.14275
1.11453
1.32448
1.18668
1.08487
1.49114
1.06679
1.27572
1.31833
1.12351
1.32885
1.13524
1.18063
1.58496
1.30806
1.1786
1.00235
1.19421
1.34181
1.15647
1.0279
1.10493
1.12169
1.14862
1.00133
1.00523
1.38218
1.01124
1.04754
1.12436
1.0434
1.16963
1.55637
1.08656
1.18512
1.16621
1.23626
1.58232
1
1.29624
1.13281
1.33429
1.35756
1
1.13505
1.38042
1.29751
1.19703
1.05165
1.24985
1.29348
1.11792
1.33953
1.13141
1.1011
1.00425
1.13197
1.04668
1.51349
1.0476
1.14837
1.1296
1.04757
1.49658
1.46406
1
1.09696
1.23877
1.2043
1.40005
1.04479
1.16437
1.14824
1.37775
1
1.13349
1.15109
1.10485
1.24395
1.00267
1.65562
1.32629
1.08272
1.29497
1.0198
1.15095
1.04605
1.21485
1.08063
1.1192
1.37644
1
1.59
1.30941
1.33333
1.69318
1.2781
1.21694
1.42113
1.40647
1.667
1
1.33333
1.28535
1.23084
1.52929
1.07684
1.037
1.074
1.38771
1.67599
1.4162
1.30737
1.08324
1.40054
1.13321
1
1.21408
1.04162
1.14474
1.19982
1.18159
1.18734
1.38422
1.18159
1.06661
1.5715
1.48117
1.31234
1.16686
1.55292
1.58576
1
1.0715
1.3641
1.29951
1.72756
1.16686
1.05562
1.1762
1.37489
1.13346
1.11124
1.63847
1.42752
1.06673
1.09937
1.59972
1.4285
1
1.38449
1
1
1.11429
1.1978
1.05138
1.23491
1.31422
1.30704
1.44898
1.28534
1.08563
1.05819
1.44898
1.06601
1.25076
1
1.14136
1.15211
1
1.06601
1.21466
1.62844
1.5
1.10998
1.62844
1.07068
1.18333
1.15211
1.1682
1.27333
1.33333
1.22817
1.12615
1.13447
1.07068
1
1.27699
1.11638
1.37615
1.33333
1.18807
1.12615
1.18807
1.59707
1.43807
1.15211
1.20183
1.14136
1.20049
1.12615
1.11638
1.56422
1.10092
1.50153
1.06422
1.45915
1.22817
1.25138
1.55046
1.14136
1.45138
1.33401
1.41164
1.08772
1.2931
1.09424
1.2931
1.05819
1.18807
1.16701
1.20183
1.05138
1.20183
1.40098
1.25076
1.33252
1.39234
1.23491
1.45915
1.05138
1.44399
1.11429
1.66904
1
1.25
1.22918
1.05138
1.12615
1.13447
1.05819
1.15211
1.28534
1.11429
1.05819
1.1978
1.2665
1.22449
1.1978
1.07068
1.30704
1
1.11638
1.25
1.17457
1
1
1.07584
1.45915
1
1.46699
1.13447
1.50229
1.08244
1.33333
1.25076
1.21043
1.12615
1.31422
1.06422
1.20637
1.20049
1.2931
1.14033
1.23735
1.13158
1.25086
1.38559
1.06789
1.57068
1.045
1.11868
1.05507
1.07912
1.35275
1.31272
1.23305
1.54237
1.31874
1.41
1.4478
1.222
1.03956
1.29358
1.45036
1.58385
1.03486
1.07332
1
1.18542
1.16641
1.4652
1
1.46089
1.65451
1.27704
1.22324
1.34125
1.76178
1.01572
1.07611
1.63478
1.03486
1.23105
1.27795
1.37457
1.34461
1.22518
1.18534
1
1.06789
1.21821
1.25
1.2685
1.33401
1.09424
1.30655
1.37101
1.48901
1.24242
1.34652
1.34789
1.45528
1.37958
1.04306
1.2252
1.48122
1.10725
1.39144
1.24752
1.41393
1.21821
1.3
1.63728
1.19024
1.07102
1.17511
1
1.13682
1.14868
1.26077
1.20872
1.14342
1.17637
1.09574
1.07073
1.52153
1.35824
1.63478
1.3599
1.22324
1
1.13169
1.09291
1.06221
1.55466
1.09845
1.23906
1.27273
1.43396
1.28684
1.13158
1.18379
1.29532
1.045
1.38046
1
1.045
1.3806
1.50939
1.27912
1.41737
1.00625
1.29097
1.35955
1.59512
1.35913
1.59144
1.08605
1.39756
1.21236
1.45333
1.0979
1.03662
1.18333
1.63667
1.10733
1.06765
1.3175
1.58257
1.04945
1.01946
1.43902
1.42319
1.44972
1.10725
1.42745
1.10725
1.1375
1.08486
1.01078
1.49751
1.32143
1
1.12371
1.11315
1.5989
1.2967
1.4652
1.23305
1.28235
1.33333
1.26374
1.50815
1.06186
1.16972
1.46186
1.52976
1.37864
1
1.33246
1.54338
1.25086
1.55488
1.1682
1.22376
1
1.14868
1.26077
1.06186
1.04712
1.23044
1.045
1.09574
1.37228
1.33486
1.19622
1.07068
1.26077
1.39599
1.10725
1.04306
1.27829
1.28534
1.09
1.25846
1.29693
1
1.2602
1
1.2754
1.31272
1
1.44574
1.24105
1.15678
1.02345
1.13187
1
1.26374
1.13038
1.1375
1.1374
1.40561
1.5
1.589
1.3112
1.10041
1.41476
1.52153
1.2055
1.31478
1.46789
1.79853
1.49403
1.72922
1.3242
1.54479
1.24167
1.33246
1.045
1.31272
1.03805
1.13673
1.25086
1.38559
1.14118
1.10998
1.22324
1.0989
1.725
1.56357
1.5493
1.28534
1.14868
1.31884
1.33333
1.17799
1.17799
1
1.35294
1.53074
1.01493
1.1374
1.07383
1.25786
1.222
1.44104
1.11307
1.11125
1.15895
1.13522
1.20848
1.27478
1.13522
1.109
1.17878
1.30502
1.07759
1.09895
1.13169
1.15374
1.20872
1.40458
1.12766
1.14835
1.18153
1.089
1.57971
1.11417
1
1.05496
1.27912
1.23956
1.1978
1.23956
1.10998
1.09278
1.05505
1.2275
1.0989
1.06186
1
1
1.10041
1.16743
1.03
1.045
1.51803
1.66667
1.1682
1.13187
1.02748
1.15942
1.04945
1.46089
1.28007
1.26077
1.17138
1.0989
1.03956
1
1.2725
1.58273
1.07073
1.5989
1.04306
1.06186
1.21159
1.25866
1.37958
1.13394
1.25
1.7275
1.07757
1.07021
1.11868
1.37457
1.11417
1.06
1.74534
1.7973
1.03536
1.50229
1.09574
1.04712
1.30383
1.44366
1.455
1.39835
1.07912
1.05507
1.2177
1.05078
1.12543
1.55601
1
1.2422
1.06789
1.47525
1.30263
1.15774
1.02062
1.07073
1.17268
1.21159
1.52505
1.08765
1.2505
1.21951
1.04726
1.01923
1.1978
1.37279
1.10698
1.01681
1.39851
1.35366
1.3222
1.04306
1.03191
1.30536
1.2177
1.28684
1.13394
1.04712
1.63958
1.0725
1.28391
1.09278
1.05818
1.10806
1.02539
1.32143
1.15824
1.02675
1.19389
1.40922
1.02476
1.07332
1.23349
1.39144
1.51111
1
1.19064
1.13522
1.17607
1.03571
1.09509
1.56196
1.5978
1.19239
1.10092
1.49894
1.12615
1.1911
1
1.36697
1.1374
1.42745
1.0989
1.06875
1.63291
1.1911
1.07725
1.0865
1.16881
1.32363
1.2725
1.17464
1.77982
1
1.13924
1.43961
1.65217
1.23486
1.32634
1.08244
1.43699
1.26042
1.03536
1.12167
1.15663
1.117
1.12167
1.07332
1.63958
1.12174
1.2725
1.20296
1.14868
1.51421
1.23044
1.38505
1.34423
1.32828
1
1.77852
1.47087
1.06724
1.13625
1.05033
1.10011
1.17138
1.545
1.38614
1.28007
1.46789
1.22013
1.08193
1.49723
1.13971
1.38089
1.36375
1.1563
1.01683
1.22518
1.47684
1.23486
1.08852
1.47006
1
1.14342
1.68924
1.03093
1.14136
1.20872
1.1978
1.24288
1.3489
1.35756
1.24288
1.1978
1.08486
1.26077
1.31272
1.33333
1.2037
1.07611
1.08438
1.53103
1.66667
1.25709
1.28437
1.79945
1.26949
1.47047
1.31763
1.20083
1.08486
1.75102

## Sheet: Fig2 c
Time(s)	UnBleached			Bleached
-2.17	1.00175	0.99491	1.00153	1.00118	1.00556	0.992632
-2.097	0.998251	1.00509	0.998471	0.998818	0.994439	1.00737
0	0.947041	0.823405	0.912215	0.076024	0.190924	0.118945
2	0.916597	0.803432	0.902754	0.141406	0.314315	0.175389
4	0.902629	0.795405	0.885168	0.191428	0.379211	0.216322
6	0.882494	0.806822	0.900012	0.231258	0.422862	0.244253
8	0.872271	0.80129	0.902783	0.2625	0.451749	0.270444
10	0.863269	0.797925	0.89378	0.289437	0.465138	0.29226
12	0.849893	0.801513	0.910922	0.311181	0.477502	0.31397
14	0.841601	0.809205	0.889269	0.325445	0.492573	0.333439
16	0.833389	0.79948	0.894553	0.343231	0.502032	0.351515
18	0.831703	0.790297	0.888411	0.357049	0.507672	0.362354
20	0.821891	0.785064	0.886759	0.371944	0.517432	0.374272
22	0.823312	0.768938	0.871185	0.38515	0.516848	0.385454
24	0.803469	0.771385	0.868414	0.397716	0.519638	0.401591
26	0.795257	0.768412	0.863671	0.406431	0.534061	0.406107
28	0.801949	0.766695	0.857344	0.413198	0.533115	0.415555
30	0.787869	0.762362	0.849833	0.418619	0.537926	0.420061
32	0.784583	0.737388	0.846164	0.4259	0.534714	0.430495
34	0.785572	0.742352	0.854173	0.432687	0.532656	0.439697
36	0.773762	0.740909	0.848536	0.440124	0.539228	0.442165
38	0.766353	0.734642	0.854195	0.444181	0.543492	0.444642
40	0.754636	0.729077	0.849996	0.448678	0.55106	0.457942
42	0.751085	0.743561	0.848438	0.452705	0.542912	0.465888
44	0.747062	0.752992	0.846484	0.457495	0.544734	0.467428
46	0.736632	0.745638	0.842311	0.458527	0.541786	0.475803
48	0.738684	0.73489	0.842758	0.461688	0.531674	0.484378
50	0.736148	0.72416	0.839463	0.462995	0.53597	0.48569
52	0.726648	0.72813	0.842997	0.464678	0.542148	0.488178
54	0.724577	0.716803	0.826505	0.473123	0.55385	0.495013
56	0.727923	0.71059	0.828528	0.473109	0.540655	0.493252
58	0.724033	0.71821	0.83342	0.476094	0.543737	0.494203
60	0.718463	0.703107	0.822484	0.478917	0.537597	0.490819
62	0.711778	0.712865	0.81644	0.474616	0.530293	0.493272
64	0.715535	0.712419	0.820443	0.477924	0.517849	0.499785
66	0.710477	0.708319	0.824681	0.47993	0.520435	0.497761
68	0.699536	0.702462	0.816106	0.481442	0.513702	0.505291
70	0.69544	0.699262	0.813066	0.480536	0.509716	0.516127
72	0.687209	0.696383	0.815859	0.480262	0.509577	0.522031
74	0.677078	0.704219	0.807586	0.480977	0.510268	0.523318

## Sheet: Fig2 d
Vehicle	1,6-hex
1.14706	0.0625
0.677419	0.333333
1.11111	0.255319

## Sheet: Fig2 e
Time(s)	5% 1,6-hex			2% 1,6-hex			10% 1,6-hex
0	1.1413	1.72826	0.48913	1.36956	0.684783	0.652174	1.07609	0.358696	1.04348
10	0.823529	1.79412	0.382353	1.17647	0.588235	0.588235	1	0.382353	1.14706
20	0.970588	1.61765	0.441177	1.23529	0.588235	0.558824	0.823529	0.294118	1
30	0.961165	1.2233	0.407767	1.31068	0.407767	0.466019	0.582524	0.320388	1.1068
40	0.785047	0.981308	0.420561	1.03738	0.476635	0.336449	0.672897	0.280374	0.981308
50	0.659341	0.857143	0.461539	1.05495	0.494505	0.32967	0.32967	0.230769	0.857143
60	0.26087	0.163044	0.456522	0.847826	0.48913	0.293478	0.26087	0.26087	0.521739
70	0.16129	0.0645161	0.387097	0.612903	0.483871	0.290323	0	0.258064	0.129032
80	0.0927835	0	0.309278	0.247423	0.525773	0.247423	0	0.154639	0
90	0.0978261	0	0.163044	0.195652	0.456522	0.228261	0	0	0

## Sheet: Fig3 d
WT	△3-210	△CTD	3-210
26	0	9	28
15	0	9	7
21	1	12	21
10	1	13	24
11	0	7	24
42	1	12	18
14	0	7	18
10	0	4	18
37	0	1	47
26	1	4	12
26	0	5	11
32	0	1	13
49	0	1	14
23	0	5	11
9	0	4	15
20	0	2	20
26	0	4	3
15	0	1	15
51	2	2	8
17	0	8	41
27	0	7	5
55	0	5	5
44	0	4	15
19	0	5	6
24	0	1	3
35	5	11	7
37	0	5	16
32	0	15	10
44	0	6	2
	0	5	3
	0		6
	0		5
	0
	0

## Sheet: Fig4 c
position	EBNA2 intensity	ATAC-See
0	24	0
0.07292	38	0
0.14583	66	7
0.21875	105	0
0.29167	140	76
0.36458	190	101
0.4375	231	143
0.51042	255	180
0.58333	255	215
0.65625	255	185
0.72917	237	167
0.80208	244	146
0.875	192	144
0.94792	179	126
1.02083	197	184
1.09375	233	165
1.16667	251	235
1.23958	255	240
1.3125	235	214
1.38542	230	131
1.45833	187	62
1.53125	146	17
1.60417	72	2
1.67708	49	7
1.75	41	0

## Sheet: Fig5 a
EBNA2(1-176) FRAP Data
Time(s)	Bleached			Unbleached
-4	1.00345	1.00402	1.0137	1.0062	1.00003	0.99857
-0.76	0.996545	0.995985	0.986304	0.993803	0.999974	1.00143
0	0.291455	0.234158	0.215112	0.969203	0.930012	0.736734
2	0.382379	0.327116	0.28973	0.955272	0.912705	0.752167
4	0.433828	0.365361	0.317151	0.940523	0.915143	0.752329
6	0.459182	0.390787	0.335199	0.913164	0.91807	0.751183
8	0.483934	0.406662	0.346347	0.91755	0.911841	0.754806
10	0.498507	0.419121	0.356466	0.913668	0.903394	0.744688
12	0.515226	0.431271	0.359251	0.915708	0.919295	0.747223
14	0.525725	0.429242	0.376317	0.926754	0.924596	0.741978
16	0.536638	0.436406	0.371258	0.921406	0.911506	0.735032
18	0.54316	0.440118	0.372277	0.912508	0.91553	0.719622
20	0.549302	0.444411	0.373627	0.911277	0.903704	0.718129
22	0.549735	0.44868	0.372872	0.911115	0.916703	0.702256
24	0.565288	0.444015	0.380291	0.907448	0.909623	0.711032
26	0.564466	0.444671	0.392043	0.911636	0.910822	0.710013
28	0.570096	0.45749	0.392402	0.90885	0.911867	0.714644
30	0.568823	0.454112	0.39496	0.910001	0.899796	0.699037
32	0.571951	0.452528	0.398811	0.903997	0.892987	0.700079
34	0.57059	0.448556	0.396168	0.897732	0.894844	0.694615
36	0.568231	0.451414	0.38772	0.90805	0.892961	0.70368
38	0.571942	0.444708	0.387927	0.892196	0.86152	0.6821
40	0.577351	0.461672	0.383312	0.898226	0.888486	0.66456
42	0.583952	0.458145	0.389438	0.894038	0.884656	0.676566
44	0.582273	0.457465	0.391741	0.903466	0.873527	0.670904
46	0.582246	0.459952	0.387965	0.894236	0.871553	0.649602
EBNA2(1-176) + 8E FRAP Data
Time(s)	Bleached			Unbleached
-4	1.00391	0.99995	1.0001	1.00818	1.12993	1.00713
-0.76	0.99609	1.00005	0.999899	0.991817	1.13854	0.992867
0	0.147261	0.271127	0.290025	0.984175	1.1416	0.968585
4	0.295365	0.504276	0.60209	0.969025	1.13737	0.969799
8	0.37241	0.568372	0.70556	0.964273	1.13994	0.985996
12	0.416625	0.601467	0.759267	0.934715	1.12545	0.952009
16	0.455102	0.631644	0.792688	0.917037	1.1193	0.934224
20	0.491826	0.650589	0.810435	0.922407	1.11297	0.931987
24	0.516643	0.666633	0.819499	0.919252	1.1046	0.958413
28	0.536938	0.681108	0.833407	0.934943	1.11133	0.942771
32	0.553124	0.687278	0.840722	0.912371	1.10586	0.932573
36	0.558267	0.695851	0.852589	0.908094	1.11115	0.917103
40	0.583354	0.711903	0.845809	0.897326	1.10551	0.921036
44	0.59153	0.7131	0.844535	0.893144	1.09241	0.945127
48	0.596381	0.72375	0.848686	0.884999	1.07879	0.924436
EBNA2(1-176) + 10Q FRAP Data
Time(s)	Bleached			Unbleached
-2	1.18097	0.993299	0.99469	1.18071	0.987212	1.00426
-0.76	1.19337	1.0067	1.00531	1.19363	1.01279	0.995742
0	0.224057	0.103916	0.266637	1.16906	0.96952	0.919915
2	0.401561	0.150829	0.341612	1.11893	0.955952	0.908059
4	0.468069	0.17552	0.369484	1.11898	0.951574	0.89444
6	0.507886	0.194987	0.40031	1.10148	0.880512	0.865866
8	0.542672	0.202061	0.412644	1.08131	0.919566	0.874182
10	0.544447	0.214969	0.41644	1.08435	0.90971	0.848949
12	0.561635	0.223683	0.435169	1.08749	0.911788	0.845096
14	0.572234	0.227983	0.431742	1.07764	0.870598	0.848593
16	0.579944	0.229381	0.427606	1.05798	0.862771	0.83044
18	0.580572	0.235046	0.439039	1.02995	0.826155	0.819906
20	0.583494	0.243603		0.994558	0.79717
EBNA2(1-176) + 10H FRAP Data
Time(s)	Bleached			Unbleached
-2	1.0084	1.01465	0.995673	1.00092	1.00083	0.990923
-0.76	0.991599	0.98535	1.00433	0.99908	0.999166	1.00908
0	0.281433	0.241852	0.213152	0.969015	0.977305	0.954579
2	0.357622	0.298032	0.294157	0.985211	0.979137	0.981056
4	0.404859	0.338589	0.340596	0.929002	0.96856	0.951216
6	0.412132	0.343687	0.359436	0.931132	0.980296	0.948211
8	0.427947	0.373193	0.36688	0.910642	0.982786	0.933163
10	0.451346	0.357252	0.383809	0.904872	0.979936	0.951792
12	0.464442	0.374022	0.402624	0.895255	0.989519	0.941715
14	0.478	0.369007	0.399035	0.928441	0.985323	0.935931
16	0.496485	0.394438	0.411109	0.924519	1.00086	0.925488
18	0.488743	0.367778	0.415053	0.959092	0.981745	0.925297
20	0.492279	0.349364	0.431328	0.92253	0.983013	0.922373
22	0.4897	0.365153	0.435603	0.929382	0.988729	0.928476
24	0.509301	0.404619	0.456015	0.933815	0.950137	0.925936
26	0.532651	0.422549	0.455015	0.930364	0.942448	0.925772
28	0.539985	0.430465	0.459822	0.948146	0.951014	0.923168
30	0.551538	0.430796		0.941913	0.998923
EBNA2(1-176) + 10G FRAP Data
Time(s)	Bleached			Unbleached
-2	1.01301	1.00967	0.989183	0.998809	1.02297	1.0036
-0.76	0.986988	0.990326	1.01082	1.00119	0.977025	0.996399
0	0.312974	0.283881	0.276418	0.959759	0.904274	0.926059
2	0.424462	0.342036	0.333591	0.947522	0.923828	0.897235
4	0.467899	0.363808	0.376485	0.952177	0.936442	0.902217
6	0.493096	0.378578	0.38547	0.944862	0.915413	0.914602
8	0.511812	0.394824	0.40425	0.946624	0.975587	0.917946
10	0.534464	0.398021	0.41303	0.952667	0.992668	0.920085
12	0.532902	0.406961	0.424103	0.958366	0.975667	0.904232
14	0.542248	0.411525	0.446761	0.948707	0.948444	0.901608
16	0.548049	0.401739	0.470119	0.917473	0.951654	0.89512
18	0.557947	0.418006	0.48161	0.917136	0.918596	0.877836
20	0.557587	0.410723	0.50478	0.920529	0.911529	0.870823
22	0.562237	0.415345	0.526637	0.922417	0.90511	0.870119
24	0.56889	0.418072	0.527706	0.920268	0.87821	0.874238
26	0.566821	0.419786	0.513427	0.91316	0.861992	0.849125
28	0.567764	0.425435	0.517933	0.891171	0.890087	0.869824
30	0.574503	0.423381	0.531326	0.881077	0.859294	0.876667
32	0.579645	0.425247		0.893912	0.829392
34	0.568728	0.428285		0.891835	0.87839
36	0.581506	0.43005		0.895082	0.78889

## Sheet: Fig6 c
Time(s)	Bleached			Unbleached
-4	0.994558	0.990951	1.0075	1.01298	1.0195	1.01727
-2	1.00544	1.00905	0.992504	0.987017	0.980502	0.982726
0	0.158033	0.135554	0.078417	0.984703	0.869068	0.922324
2	0.330107	0.305845	0.25585	0.956005	0.875292	0.875754
4	0.420272	0.416156	0.367071	0.916231	0.82497	0.861879
6	0.485104	0.475624	0.425472	0.924646	0.849511	0.826632
8	0.516552	0.512833	0.454246	0.90024	0.858703	0.806096
10	0.542109	0.563434	0.510971	0.861442	0.823542	0.774133
12	0.568451	0.580614	0.556038	0.858973	0.876916	0.781673
14	0.583249	0.63068	0.590053	0.828112	0.826977	0.775641
16	0.609157	0.648807	0.598764	0.827017	0.803202	0.772952
18	0.609178	0.667077	0.591141	0.823751	0.784852	0.757389
20	0.624018	0.663231	0.605505	0.808078	0.811638	0.761749
23	0.626129	0.66014	0.590359	0.811182	0.816314	0.774891
25	0.641734	0.686679	0.621327	0.801809	0.836934	0.753666
27	0.64583	0.688524	0.633244	0.805404	0.763518	0.751899
29	0.661891	0.696046	0.621762	0.790738	0.788339	0.763292
31	0.651896	0.701637	0.624597	0.783063	0.807369	0.732811
33	0.654064	0.68289	0.623086	0.7819	0.826731	0.725115
35	0.656588	0.695398	0.629521	0.765511	0.747175	0.727278
37	0.646145	0.722528	0.645831	0.755348	0.747872	0.723081
39	0.660523	0.696067	0.643196	0.731253	0.777361	0.741515

## Sheet: Fig6 a
p300 IUPred&VSL2 score
Amino acid	position	IUPred	VSL2
M	1	0.9126	0.979708
A	2	0.9081	0.976604
E	3	0.8853	0.973581
N	4	0.8765	0.969331
V	5	0.8792	0.96618
V	6	0.9151	0.960238
E	7	0.9106	0.954727
P	8	0.8493	0.951407
G	9	0.853	0.946164
P	10	0.853	0.94664
P	11	0.8872	0.946256
S	12	0.8853	0.949224
A	13	0.8493	0.948498
K	14	0.8279	0.950393
R	15	0.7916	0.951275
P	16	0.8493	0.950234
K	17	0.8741	0.946207
L	18	0.8565	0.936979
S	19	0.8343	0.931675
S	20	0.8375	0.926226
P	21	0.8013	0.919225
A	22	0.7799	0.912314
L	23	0.6661	0.904884
S	24	0.6991	0.899234
A	25	0.7036	0.892122
S	26	0.6183	0.8849
A	27	0.4685	0.876561
S	28	0.494	0.865972
D	29	0.4979	0.857014
G	30	0.5211	0.845326
T	31	0.5382	0.822701
D	32	0.5176	0.811674
F	33	0.4766	0.797252
G	34	0.5951	0.76494
S	35	0.6227	0.745569
L	36	0.6851	0.749654
F	37	0.6089	0.76545
D	38	0.5456	0.745454
L	39	0.5577	0.725896
E	40	0.5342	0.710596
H	41	0.5382	0.665083
D	42	0.5577	0.652561
L	43	0.4725	0.650649
P	44	0.5807	0.651035
D	45	0.5098	0.646374
E	46	0.5176	0.649026
L	47	0.5992	0.633467
I	48	0.7209	0.612564
N	49	0.6991	0.610393
S	50	0.7982	0.598682
T	51	0.6851	0.578908
E	52	0.6806	0.571459
L	53	0.6755	0.571816
G	54	0.6806	0.573739
L	55	0.6576	0.557306
T	56	0.6375	0.55701
N	57	0.6089	0.570085
G	58	0.6089	0.584906
G	59	0.708	0.583676
D	60	0.6576	0.587902
I	61	0.5901	0.59467
N	62	0.6089	0.58913
Q	63	0.6043	0.572275
L	64	0.6531	0.579306
Q	65	0.6183	0.570086
T	66	0.6991	0.546049
S	67	0.6948	0.540848
L	68	0.6948	0.57864
G	69	0.6906	0.587827
M	70	0.712	0.625589
V	71	0.6089	0.652911
Q	72	0.708	0.679771
D	73	0.7289	0.693406
A	74	0.6375	0.718835
A	75	0.6375	0.730393
S	76	0.6322	0.739907
K	77	0.6269	0.756879
H	78	0.6269	0.770252
K	79	0.7036	0.781851
Q	80	0.708	0.793426
L	81	0.7843	0.807833
S	82	0.8462	0.82027
E	83	0.7672	0.830607
L	84	0.7505	0.841309
L	85	0.7369	0.845506
R	86	0.7672	0.851085
S	87	0.6991	0.857887
G	88	0.6991	0.85877
S	89	0.6851	0.865172
S	90	0.7331	0.872908
P	91	0.712	0.879399
N	92	0.7982	0.883792
L	93	0.7369	0.888865
N	94	0.6661	0.893726
M	95	0.708	0.900881
G	96	0.7755	0.90207
V	97	0.7843	0.903786
G	98	0.7505	0.903546
G	99	0.7718	0.909269
P	100	0.7916	0.914299
G	101	0.7916	0.913052
Q	102	0.7505	0.91995
V	103	0.7843	0.924419
M	104	0.8421	0.933606
A	105	0.7755	0.937693
S	106	0.8085	0.941356
Q	107	0.7459	0.942641
A	108	0.7209	0.94318
Q	109	0.7289	0.94482
Q	110	0.7331	0.944749
S	111	0.6427	0.945742
S	112	0.5707	0.946382
P	113	0.5493	0.94611
G	114	0.6183	0.947941
L	115	0.712	0.950301
G	116	0.6991	0.951813
L	117	0.6991	0.953834
I	118	0.6991	0.954184
N	119	0.6991	0.957052
S	120	0.6755	0.958545
M	121	0.5707	0.958902
V	122	0.5758	0.95878
K	123	0.5758	0.960161
S	124	0.5807	0.962689
P	125	0.5901	0.963996
M	126	0.6183	0.965411
T	127	0.6183	0.967889
Q	128	0.6531	0.971075
A	129	0.7415	0.97352
G	130	0.7415	0.975386
L	131	0.7459	0.977329
T	132	0.7843	0.979196
S	133	0.8741	0.981234
P	134	0.8792	0.982915
N	135	0.8894	0.984182
M	136	0.8565	0.985512
G	137	0.9106	0.986625
M	138	0.9106	0.987757
G	139	0.9106	0.989016
T	140	0.9269	0.989709
S	141	0.9308	0.99036
G	142	0.9577	0.990885
P	143	0.9381	0.991391
N	144	0.9151	0.991921
Q	145	0.8942	0.992282
G	146	0.8942	0.992592
P	147	0.9362	0.992854
T	148	0.9081	0.993174
Q	149	0.9329	0.993579
S	150	0.9415	0.993875
T	151	0.9547	0.993874
G	152	0.9433	0.993665
M	153	0.9249	0.993639
M	154	0.9013	0.993623
N	155	0.8681	0.993342
S	156	0.8623	0.992352
P	157	0.8713	0.991989
V	158	0.8343	0.991855
N	159	0.7881	0.991389
Q	160	0.7799	0.990902
P	161	0.7459	0.989397
A	162	0.7369	0.988575
M	163	0.6948	0.987012
G	164	0.7505	0.986079
M	165	0.8279	0.984813
N	166	0.8198	0.983248
T	167	0.7755	0.982045
G	168	0.6661	0.980985
M	169	0.7036	0.979699
N	170	0.662	0.978289
A	171	0.6375	0.977157
G	172	0.6043	0.974388
M	173	0.6322	0.972737
N	174	0.6991	0.970942
P	175	0.6991	0.969513
G	176	0.6576	0.968007
M	177	0.5951	0.964128
L	178	0.6375	0.962713
A	179	0.6482	0.962457
A	180	0.7209	0.961868
G	181	0.6427	0.960641
N	182	0.6183	0.96053
G	183	0.6322	0.958197
Q	184	0.6806	0.955584
G	185	0.6755	0.951912
I	186	0.5382	0.949086
M	187	0.5382	0.947265
P	188	0.5533	0.940709
N	189	0.6183	0.937834
Q	190	0.6755	0.9327
V	191	0.7036	0.926535
M	192	0.7289	0.925856
N	193	0.7415	0.923472
G	194	0.7547	0.92375
S	195	0.6851	0.924704
I	196	0.712	0.924289
G	197	0.6712	0.925279
A	198	0.7629	0.928679
G	199	0.7331	0.929624
R	200	0.7629	0.929975
G	201	0.7415	0.929573
R	202	0.7547	0.930896
Q	203	0.7982	0.932955
N	204	0.7982	0.933268
M	205	0.7755	0.934773
Q	206	0.7672	0.933983
Y	207	0.8493	0.935029
P	208	0.8013	0.936329
N	209	0.7755	0.938932
P	210	0.7843	0.940179
G	211	0.7881	0.941933
M	212	0.8235	0.941539
G	213	0.7459	0.941639
S	214	0.7459	0.943444
A	215	0.7595	0.94457
G	216	0.8013	0.946843
N	217	0.7916	0.952438
L	218	0.9057	0.953641
L	219	0.8942	0.955942
T	220	0.8565	0.960244
E	221	0.8198	0.963817
P	222	0.8235	0.969747
L	223	0.8765	0.970117
Q	224	0.8828	0.971904
Q	225	0.8765	0.97399
G	226	0.8565	0.976138
S	227	0.8741	0.97836
P	228	0.8655	0.979102
Q	229	0.923	0.980316
M	230	0.9547	0.981057
G	231	0.9657	0.982004
G	232	0.9308	0.98318
Q	233	0.9151	0.983593
T	234	0.9211	0.983699
G	235	0.9106	0.982187
L	236	0.8713	0.981358
R	237	0.8375	0.979215
G	238	0.8421	0.979511
P	239	0.8162	0.977038
Q	240	0.8343	0.97485
P	241	0.8792	0.972217
L	242	0.9039	0.969389
K	243	0.8235	0.96881
M	244	0.8013	0.962872
G	245	0.8013	0.959388
M	246	0.8375	0.956682
M	247	0.7916	0.952048
N	248	0.7755	0.948823
N	249	0.7951	0.943719
P	250	0.7629	0.940411
N	251	0.7881	0.937674
P	252	0.7415	0.932021
Y	253	0.8162	0.924856
G	254	0.8235	0.916652
S	255	0.7881	0.905902
P	256	0.7881	0.893327
Y	257	0.8013	0.878373
T	258	0.8462	0.860747
Q	259	0.8343	0.845597
N	260	0.7629	0.831499
P	261	0.7163	0.817473
G	262	0.6322	0.801719
Q	263	0.5992	0.788161
Q	264	0.6322	0.765437
I	265	0.6482	0.752769
G	266	0.6482	0.739991
A	267	0.6043	0.733747
S	268	0.7331	0.725323
G	269	0.6576	0.71294
L	270	0.562	0.700654
G	271	0.5577	0.69082
L	272	0.5296	0.677126
Q	273	0.5419	0.685325
I	274	0.4652	0.683517
Q	275	0.4582	0.683276
T	276	0.5758	0.689573
K	277	0.4901	0.688055
T	278	0.494	0.69454
V	279	0.4582	0.697386
L	280	0.4801	0.693789
S	281	0.5493	0.694722
N	282	0.5533	0.700039
N	283	0.6043	0.705043
L	284	0.5211	0.717387
S	285	0.6576	0.717655
P	286	0.6375	0.717844
F	287	0.6269	0.720911
A	288	0.6183	0.754189
M	289	0.5758	0.767587
D	290	0.6948	0.782202
K	291	0.7718	0.798554
K	292	0.7331	0.809797
A	293	0.7209	0.825339
V	294	0.7209	0.833505
P	295	0.7951	0.840432
G	296	0.8198	0.855439
G	297	0.7629	0.864307
G	298	0.8681	0.871767
M	299	0.8894	0.880323
P	300	0.8713	0.890856
N	301	0.8596	0.903514
M	302	0.8623	0.911483
G	303	0.8828	0.917813
Q	304	0.8942	0.920428
Q	305	0.8894	0.925284
P	306	0.8125	0.928598
A	307	0.8162	0.926792
P	308	0.8462	0.915182
Q	309	0.7951	0.913963
V	310	0.7982	0.913682
Q	311	0.7718	0.910501
Q	312	0.7547	0.894473
P	313	0.7595	0.877239
G	314	0.7595	0.855117
L	315	0.7505	0.838356
V	316	0.7369	0.814274
T	317	0.6755	0.78286
P	318	0.7209	0.79706
V	319	0.6806	0.788344
A	320	0.6427	0.78528
Q	321	0.725	0.774031
G	322	0.7505	0.773495
M	323	0.7547	0.76756
G	324	0.725	0.760954
S	325	0.7415	0.758123
G	326	0.8162	0.748052
A	327	0.8085	0.736592
H	328	0.7289	0.72549
T	329	0.6991	0.715381
A	330	0.7718	0.704724
D	331	0.8013	0.69646
P	332	0.725	0.685631
E	333	0.6661	0.675493
K	334	0.6136	0.666226
R	335	0.5419	0.653474
K	336	0.4766	0.627847
L	337	0.4901	0.599374
I	338	0.4901	0.57422
Q	339	0.4901	0.535184
Q	340	0.4901	0.511433
Q	341	0.3807	0.512399
L	342	0.374	0.476806
V	343	0.3566	0.455684
L	344	0.3599	0.42725
L	345	0.3667	0.397873
L	346	0.3566	0.409443
H	347	0.3286	0.461335
A	348	0.3948	0.490386
H	349	0.4652	0.507871
K	350	0.4652	0.563127
C	351	0.4017	0.604582
Q	352	0.4087	0.634675
R	353	0.4725	0.66494
R	354	0.3948	0.689171
E	355	0.4619	0.699331
Q	356	0.4541	0.700989
A	357	0.5533	0.703705
N	358	0.5533	0.706005
G	359	0.4369	0.704686
E	360	0.4369	0.692413
V	361	0.433	0.683108
R	362	0.5533	0.680471
Q	363	0.5493	0.66554
C	364	0.5456	0.634786
N	365	0.4685	0.619295
L	366	0.3948	0.606395
P	367	0.3983	0.60295
H	368	0.433	0.629236
C	369	0.4051	0.630279
R	370	0.4087	0.584907
T	371	0.4119	0.600937
M	372	0.3392	0.617045
K	373	0.3321	0.604751
N	374	0.3249	0.632543
V	375	0.4541	0.645017
L	376	0.4476	0.653126
N	377	0.5176	0.654376
H	378	0.3529	0.655206
M	379	0.346	0.658197
T	380	0.4186	0.642676
H	381	0.3872	0.643956
C	382	0.4051	0.653779
Q	383	0.2988	0.650702
S	384	0.2752	0.654415
G	385	0.268	0.649485
K	386	0.3215	0.646099
S	387	0.3948	0.624762
C	388	0.3872	0.604286
Q	389	0.3087	0.58726
V	390	0.2645	0.558453
A	391	0.2645	0.529161
H	392	0.268	0.53137
C	393	0.3182	0.527557
A	394	0.3149	0.51955
S	395	0.3249	0.521642
S	396	0.2034	0.529106
R	397	0.2002	0.533095
Q	398	0.2094	0.513327
I	399	0.3494	0.484875
I	400	0.3631	0.463301
S	401	0.2884	0.445857
H	402	0.3356	0.431612
W	403	0.2715	0.423432
K	404	0.2715	0.413291
N	405	0.2292	0.371999
C	406	0.2575	0.375987
T	407	0.2002	0.370341
R	408	0.1942	0.356616
H	409	0.2002	0.358567
D	410	0.247	0.389003
C	411	0.3087	0.400041
P	412	0.3249	0.417355
V	413	0.3149	0.400257
C	414	0.4017	0.400094
L	415	0.4051	0.376177
P	416	0.4017	0.407186
L	417	0.5419	0.445625
K	418	0.5758	0.480583
N	419	0.4831	0.523837
A	420	0.4051	0.558116
G	421	0.391	0.588125
D	422	0.5254	0.600088
K	423	0.4685	0.617946
R	424	0.5577	0.61944
N	425	0.662	0.622126
Q	426	0.7331	0.618708
Q	427	0.6136	0.609183
P	428	0.6906	0.592102
I	429	0.6948	0.54552
L	430	0.7209	0.559645
T	431	0.7459	0.612501
G	432	0.7459	0.626801
A	433	0.6482	0.664757
P	434	0.6375	0.694253
V	435	0.5533	0.702991
G	436	0.5419	0.720569
L	437	0.5456	0.731899
G	438	0.5493	0.724989
N	439	0.5176	0.740196
P	440	0.5707	0.748341
S	441	0.6906	0.747672
S	442	0.6991	0.749164
L	443	0.6227	0.745589
G	444	0.6531	0.754452
V	445	0.6136	0.755914
G	446	0.6183	0.763275
Q	447	0.6227	0.754441
Q	448	0.7163	0.747461
S	449	0.6269	0.750256
A	450	0.6427	0.736056
P	451	0.6427	0.729314
N	452	0.6427	0.724568
L	453	0.6427	0.724362
S	454	0.6322	0.723389
T	455	0.6576	0.718196
V	456	0.7415	0.710516
S	457	0.7209	0.705389
Q	458	0.5951	0.695958
I	459	0.562	0.686203
D	460	0.5382	0.692344
P	461	0.494	0.694917
S	462	0.4685	0.6952
S	463	0.4017	0.692608
I	464	0.4901	0.693438
E	465	0.4017	0.6959
R	466	0.4087	0.709199
A	467	0.4119	0.711131
Y	468	0.4186	0.725043
A	469	0.4186	0.736554
A	470	0.4652	0.746968
L	471	0.4766	0.758701
G	472	0.4507	0.764502
L	473	0.4619	0.771985
P	474	0.4901	0.790841
Y	475	0.5807	0.805739
Q	476	0.5017	0.820687
V	477	0.494	0.83304
N	478	0.494	0.845295
Q	479	0.6043	0.858046
M	480	0.6427	0.86833
P	481	0.6851	0.876877
T	482	0.7672	0.885218
Q	483	0.7799	0.893161
P	484	0.8493	0.902904
Q	485	0.8313	0.913963
V	486	0.923	0.926785
Q	487	0.919	0.93862
A	488	0.9503	0.94901
K	489	0.9473	0.959399
N	490	0.9562	0.966463
Q	491	0.9677	0.97275
Q	492	0.9593	0.976435
N	493	0.9473	0.979887
Q	494	0.9488	0.982394
Q	495	0.9488	0.9865
P	496	0.9329	0.988185
G	497	0.9577	0.988716
Q	498	0.9593	0.989542
S	499	0.9562	0.99099
P	500	0.9562	0.992066
Q	501	0.9415	0.992139
G	502	0.9362	0.991105
M	503	0.9488	0.989588
R	504	0.9287	0.988491
P	505	0.9249	0.986747
M	506	0.8828	0.985027
S	507	0.8681	0.982509
N	508	0.8681	0.981255
M	509	0.8623	0.979729
S	510	0.805	0.978635
A	511	0.7799	0.977017
S	512	0.6991	0.97535
P	513	0.708	0.972935
M	514	0.7459	0.970591
G	515	0.7718	0.967137
V	516	0.7369	0.962833
N	517	0.6948	0.96146
G	518	0.6089	0.95665
G	519	0.5951	0.952465
V	520	0.662	0.947597
G	521	0.662	0.944384
V	522	0.6482	0.942503
Q	523	0.5577	0.939445
T	524	0.5382	0.937435
P	525	0.5758	0.935838
S	526	0.5456	0.934847
L	527	0.5211	0.934114
L	528	0.5211	0.933542
S	529	0.5176	0.932929
D	530	0.5296	0.931899
S	531	0.6136	0.930312
M	532	0.6531	0.929399
L	533	0.6806	0.930242
H	534	0.6183	0.929887
S	535	0.6136	0.930117
A	536	0.5951	0.928259
I	537	0.6089	0.92459
N	538	0.662	0.921184
S	539	0.7415	0.919064
Q	540	0.6661	0.916894
N	541	0.6755	0.905063
P	542	0.6755	0.900939
M	543	0.6322	0.898731
M	544	0.7163	0.893281
S	545	0.7369	0.881822
E	546	0.6948	0.882615
N	547	0.7595	0.884986
A	548	0.8462	0.873754
S	549	0.8085	0.858356
V	550	0.7881	0.84823
P	551	0.7843	0.838706
S	552	0.8013	0.822209
L	553	0.7718	0.806561
G	554	0.8125	0.784842
P	555	0.8565	0.767837
M	556	0.853	0.753739
P	557	0.7505	0.73673
T	558	0.7459	0.714421
A	559	0.7755	0.698628
A	560	0.7881	0.686307
Q	561	0.7331	0.668323
P	562	0.7163	0.642868
S	563	0.7331	0.627075
T	564	0.8235	0.599221
T	565	0.7415	0.570531
G	566	0.712	0.53825
I	567	0.7672	0.523111
R	568	0.7547	0.505827
K	569	0.6755	0.484894
Q	570	0.7163	0.455377
W	571	0.7595	0.436114
H	572	0.7629	0.41885
E	573	0.6576	0.40692
D	574	0.5807	0.395884
I	575	0.5951	0.385802
T	576	0.5901	0.374136
Q	577	0.5211	0.373386
D	578	0.5493	0.355308
L	579	0.5577	0.334936
R	580	0.5342	0.314859
N	581	0.4476	0.295141
H	582	0.4652	0.247382
L	583	0.4801	0.216398
V	584	0.4685	0.209569
H	585	0.4801	0.197123
K	586	0.5854	0.18209
L	587	0.6136	0.179171
V	588	0.5665	0.180875
Q	589	0.5211	0.186275
A	590	0.5176	0.194967
I	591	0.5098	0.207961
F	592	0.5139	0.222239
P	593	0.5098	0.259887
T	594	0.5901	0.311963
P	595	0.6089	0.353942
D	596	0.6089	0.386797
P	597	0.6227	0.431967
A	598	0.6183	0.449701
A	599	0.6183	0.497323
L	600	0.5665	0.52376
K	601	0.4864	0.535316
D	602	0.5419	0.487841
R	603	0.6661	0.443817
R	604	0.6269	0.408721
M	605	0.5493	0.371009
E	606	0.5342	0.327064
N	607	0.5176	0.301063
L	608	0.5055	0.279807
V	609	0.4901	0.255453
A	610	0.422	0.241492
Y	611	0.4979	0.242936
A	612	0.4979	0.265218
R	613	0.4582	0.295463
K	614	0.4619	0.346219
V	615	0.4652	0.395168
E	616	0.5139	0.433505
G	617	0.4725	0.470246
D	618	0.4766	0.485111
M	619	0.4441	0.483322
Y	620	0.4051	0.496643
E	621	0.4409	0.496875
S	622	0.4725	0.501859
A	623	0.433	0.484371
N	624	0.4051	0.477701
N	625	0.4186	0.470723
R	626	0.4801	0.474012
A	627	0.391	0.461364
E	628	0.3019	0.434669
Y	629	0.2884	0.41052
Y	630	0.2503	0.393439
H	631	0.3529	0.378959
L	632	0.3426	0.353036
L	633	0.3529	0.355711
A	634	0.3149	0.36612
E	635	0.3182	0.350382
K	636	0.3215	0.380543
I	637	0.3149	0.378516
Y	638	0.346	0.406679
K	639	0.3426	0.462271
I	640	0.4409	0.526151
Q	641	0.5456	0.571946
K	642	0.4685	0.606247
E	643	0.5493	0.636354
L	644	0.6322	0.665675
E	645	0.6851	0.6844
E	646	0.6851	0.700534
K	647	0.6322	0.719059
R	648	0.6482	0.726513
R	649	0.7916	0.728559
T	650	0.805	0.736427
R	651	0.8596	0.746443
L	652	0.8235	0.751188
Q	653	0.8235	0.757752
K	654	0.7718	0.768857
Q	655	0.7755	0.772888
N	656	0.7916	0.770187
M	657	0.7036	0.773822
L	658	0.7036	0.76936
P	659	0.6427	0.778669
N	660	0.6531	0.792178
A	661	0.6806	0.825195
A	662	0.6712	0.843462
G	663	0.7799	0.863995
M	664	0.7799	0.879428
V	665	0.7331	0.901738
P	666	0.7163	0.917408
V	667	0.7163	0.930275
S	668	0.7916	0.943714
M	669	0.8655	0.957361
N	670	0.8655	0.963528
P	671	0.8565	0.96963
G	672	0.8343	0.975245
P	673	0.8623	0.981197
N	674	0.8623	0.984678
M	675	0.8991	0.986373
G	676	0.9362	0.987411
Q	677	0.9362	0.988063
P	678	0.9362	0.988798
Q	679	0.9473	0.989486
P	680	0.9693	0.990041
G	681	0.9725	0.990247
M	682	0.9664	0.990308
T	683	0.9534	0.990571
S	684	0.8966	0.990736
N	685	0.8942	0.990441
G	686	0.9211	0.989789
P	687	0.9211	0.989207
L	688	0.8741	0.988582
P	689	0.8741	0.988517
D	690	0.8741	0.987637
P	691	0.8623	0.986196
S	692	0.8279	0.985807
M	693	0.8313	0.98535
I	694	0.853	0.985423
R	695	0.8596	0.984278
G	696	0.7718	0.984135
S	697	0.7755	0.983945
V	698	0.7755	0.983546
P	699	0.853	0.982702
N	700	0.8279	0.981713
Q	701	0.8085	0.980956
M	702	0.712	0.979982
M	703	0.725	0.978845
P	704	0.7799	0.977912
R	705	0.7718	0.976173
I	706	0.7629	0.974695
T	707	0.7799	0.973874
P	708	0.7331	0.973184
Q	709	0.805	0.970525
S	710	0.7369	0.966813
G	711	0.6991	0.963877
L	712	0.6991	0.964627
N	713	0.7718	0.963815
Q	714	0.8343	0.962759
F	715	0.7289	0.959793
G	716	0.6375	0.957398
Q	717	0.7629	0.957201
M	718	0.7755	0.956082
S	719	0.7595	0.95719
M	720	0.7505	0.954011
A	721	0.7799	0.951625
Q	722	0.805	0.950653
P	723	0.805	0.95357
P	724	0.8085	0.954029
I	725	0.8085	0.957198
V	726	0.8942	0.958191
P	727	0.8942	0.959569
R	728	0.8966	0.960793
Q	729	0.8853	0.961982
T	730	0.8713	0.960721
P	731	0.9057	0.961197
P	732	0.9308	0.961453
L	733	0.9287	0.962035
Q	734	0.9057	0.961404
H	735	0.8493	0.959271
H	736	0.9106	0.961302
G	737	0.9534	0.963596
Q	738	0.9534	0.963948
L	739	0.9329	0.964476
A	740	0.9308	0.963906
Q	741	0.8623	0.966786
P	742	0.8462	0.968987
G	743	0.8462	0.970508
A	744	0.9039	0.97034
L	745	0.8741	0.969758
N	746	0.8792	0.970878
P	747	0.8828	0.971196
P	748	0.8942	0.970729
M	749	0.8872	0.970163
G	750	0.9269	0.968191
Y	751	0.9433	0.970567
G	752	0.9415	0.970677
P	753	0.9381	0.969621
R	754	0.8894	0.969821
M	755	0.8655	0.968898
Q	756	0.9151	0.969591
Q	757	0.919	0.970269
P	758	0.9081	0.970082
S	759	0.9057	0.969305
N	760	0.8765	0.969814
Q	761	0.8872	0.96984
G	762	0.9457	0.968254
Q	763	0.9503	0.9663
F	764	0.9433	0.9662
L	765	0.9211	0.965301
P	766	0.9433	0.966144
Q	767	0.9039	0.967911
T	768	0.8942	0.968003
Q	769	0.8872	0.967363
F	770	0.8279	0.968666
P	771	0.8375	0.968566
S	772	0.7718	0.968698
Q	773	0.7415	0.966413
G	774	0.7505	0.966382
M	775	0.8313	0.967606
N	776	0.8792	0.970086
V	777	0.8713	0.968989
T	778	0.8713	0.969032
N	779	0.853	0.971225
I	780	0.8565	0.973922
P	781	0.8741	0.975108
L	782	0.8565	0.977329
A	783	0.8713	0.978239
P	784	0.8375	0.978626
S	785	0.8462	0.980304
S	786	0.8493	0.981171
G	787	0.8421	0.982136
Q	788	0.8894	0.982426
A	789	0.8872	0.982402
P	790	0.8828	0.983514
V	791	0.8596	0.984226
S	792	0.8596	0.983952
Q	793	0.8565	0.984699
A	794	0.8765	0.984907
Q	795	0.8623	0.985855
M	796	0.8765	0.986373
S	797	0.8162	0.98665
S	798	0.7881	0.986817
S	799	0.7916	0.987879
S	800	0.8279	0.988475
C	801	0.8162	0.989737
P	802	0.8681	0.989806
V	803	0.8792	0.990218
N	804	0.8765	0.990775
S	805	0.8894	0.990655
P	806	0.8872	0.991008
I	807	0.8565	0.991299
M	808	0.8681	0.991424
P	809	0.7672	0.991661
P	810	0.7916	0.99211
G	811	0.805	0.992331
S	812	0.8565	0.992511
Q	813	0.8565	0.992997
G	814	0.9057	0.993276
S	815	0.9126	0.993262
H	816	0.9039	0.993181
I	817	0.8596	0.993101
H	818	0.9126	0.99332
C	819	0.9329	0.992954
P	820	0.9269	0.993075
Q	821	0.9151	0.992716
L	822	0.923	0.993166
P	823	0.9211	0.993467
Q	824	0.9249	0.993731
P	825	0.8872	0.994135
A	826	0.9013	0.994176
L	827	0.892	0.994366
H	828	0.9362	0.994351
Q	829	0.9308	0.994261
N	830	0.9751	0.994351
S	831	0.9711	0.994379
P	832	0.9725	0.994604
S	833	0.983	0.99455
P	834	0.9807	0.994826
V	835	0.9797	0.995141
P	836	0.9792	0.995433
S	837	0.9844	0.99578
R	838	0.9889	0.99598
T	839	0.9792	0.996242
P	840	0.9787	0.996371
T	841	0.9751	0.996517
P	842	0.977	0.996624
H	843	0.9756	0.996708
H	844	0.9792	0.996703
T	845	0.9792	0.996781
P	846	0.9854	0.996879
P	847	0.983	0.997098
S	848	0.9836	0.99724
I	849	0.9693	0.997387
G	850	0.9733	0.997557
A	851	0.9657	0.997631
Q	852	0.9703	0.997756
Q	853	0.9433	0.997891
P	854	0.9473	0.997938
P	855	0.9433	0.998065
A	856	0.9503	0.998123
T	857	0.9519	0.998259
T	858	0.9346	0.998412
I	859	0.9287	0.998544
P	860	0.9657	0.998649
A	861	0.9677	0.998768
P	862	0.9733	0.998865
V	863	0.9751	0.998891
P	864	0.9751	0.998932
T	865	0.9693	0.998976
P	866	0.9677	0.999014
P	867	0.9677	0.999011
A	868	0.9503	0.999028
M	869	0.9547	0.999052
P	870	0.9777	0.999068
P	871	0.9777	0.999084
G	872	0.983	0.999096
P	873	0.9816	0.999094
Q	874	0.9889	0.99915
S	875	0.9875	0.999219
Q	876	0.9892	0.999251
A	877	0.9879	0.999269
L	878	0.9879	0.999267
H	879	0.9903	0.999321
P	880	0.9911	0.999383
P	881	0.9903	0.999418
P	882	0.9898	0.999436
R	883	0.9844	0.999466
Q	884	0.9844	0.999501
T	885	0.9849	0.999521
P	886	0.987	0.999527
T	887	0.9783	0.99953
P	888	0.9822	0.999526
P	889	0.9892	0.999522
T	890	0.9885	0.999521
T	891	0.9801	0.999517
Q	892	0.9801	0.999522
L	893	0.9751	0.999534
P	894	0.9711	0.99954
Q	895	0.9733	0.999535
Q	896	0.9725	0.999513
V	897	0.9649	0.999491
Q	898	0.9725	0.999456
P	899	0.9711	0.999453
S	900	0.9711	0.999456
L	901	0.9725	0.999435
P	902	0.9751	0.999398
A	903	0.9744	0.999423
A	904	0.9849	0.999444
P	905	0.9822	0.999438
S	906	0.9797	0.999422
A	907	0.9797	0.999417
D	908	0.9879	0.999417
Q	909	0.9865	0.99941
P	910	0.9842	0.999389
Q	911	0.983	0.999368
Q	912	0.9875	0.999296
Q	913	0.9849	0.999212
P	914	0.9792	0.999109
R	915	0.9842	0.998997
S	916	0.9807	0.998769
Q	917	0.9844	0.998533
Q	918	0.9865	0.998191
S	919	0.9801	0.997878
T	920	0.9816	0.997591
A	921	0.9717	0.997366
A	922	0.9577	0.997144
S	923	0.9621	0.996796
V	924	0.9657	0.996735
P	925	0.9621	0.996505
T	926	0.9677	0.996251
P	927	0.9664	0.99592
T	928	0.9634	0.995763
A	929	0.9664	0.995483
P	930	0.9534	0.995245
L	931	0.9519	0.994906
L	932	0.9593	0.994427
P	933	0.9684	0.993623
P	934	0.9677	0.993095
Q	935	0.9677	0.992469
P	936	0.9593	0.991604
A	937	0.9362	0.99099
T	938	0.9329	0.99077
P	939	0.9362	0.990637
L	940	0.9433	0.990155
S	941	0.9057	0.989643
Q	942	0.9269	0.989085
P	943	0.9488	0.988485
A	944	0.9488	0.987996
V	945	0.9488	0.987087
S	946	0.9457	0.986728
I	947	0.9329	0.986292
E	948	0.9362	0.985699
G	949	0.9346	0.985258
Q	950	0.923	0.984511
V	951	0.9488	0.984335
S	952	0.9249	0.984037
N	953	0.9249	0.98423
P	954	0.9106	0.984068
P	955	0.9168	0.984165
S	956	0.9362	0.984106
T	957	0.9057	0.984328
S	958	0.9287	0.984274
S	959	0.9287	0.984467
T	960	0.9126	0.98448
E	961	0.9106	0.984052
V	962	0.9488	0.983928
N	963	0.9488	0.984373
S	964	0.9473	0.984674
Q	965	0.9415	0.984783
A	966	0.8991	0.98501
I	967	0.8894	0.984384
A	968	0.8853	0.98522
E	969	0.8942	0.985701
K	970	0.8872	0.985765
Q	971	0.8741	0.986162
P	972	0.8596	0.986151
S	973	0.9013	0.986644
Q	974	0.8565	0.987026
E	975	0.8792	0.987235
V	976	0.8765	0.988122
K	977	0.9013	0.988254
M	978	0.9396	0.989004
E	979	0.9562	0.989426
A	980	0.9433	0.990354
K	981	0.9621	0.991297
M	982	0.9606	0.991988
E	983	0.9503	0.99262
V	984	0.9621	0.992882
D	985	0.9649	0.992911
Q	986	0.9677	0.993015
P	987	0.9634	0.993133
E	988	0.9677	0.993153
P	989	0.9725	0.99287
A	990	0.9684	0.992879
D	991	0.9664	0.99296
T	992	0.9519	0.993114
Q	993	0.9593	0.993444
P	994	0.9634	0.993822
E	995	0.9547	0.994054
D	996	0.9346	0.994333
I	997	0.9249	0.994604
S	998	0.9168	0.995103
E	999	0.9057	0.99533
S	1000	0.8872	0.995433
K	1001	0.9057	0.995609
V	1002	0.8872	0.995796
E	1003	0.8942	0.995987
D	1004	0.8991	0.995988
C	1005	0.8765	0.99597
K	1006	0.8623	0.995972
M	1007	0.8343	0.996061
E	1008	0.8991	0.996148
S	1009	0.8596	0.996254
T	1010	0.8235	0.996301
E	1011	0.8279	0.996465
T	1012	0.8565	0.99659
E	1013	0.8421	0.996679
E	1014	0.8085	0.996667
R	1015	0.8013	0.996745
S	1016	0.8792	0.996837
T	1017	0.9013	0.996875
E	1018	0.919	0.996858
L	1019	0.9151	0.996754
K	1020	0.9308	0.9968
T	1021	0.9269	0.996825
E	1022	0.9211	0.996702
I	1023	0.9168	0.996425
K	1024	0.8991	0.995909
E	1025	0.8872	0.995696
E	1026	0.8966	0.995429
E	1027	0.8942	0.994965
D	1028	0.892	0.994551
Q	1029	0.8991	0.994235
P	1030	0.919	0.993787
S	1031	0.9415	0.992617
T	1032	0.9433	0.991133
S	1033	0.9381	0.989859
A	1034	0.9649	0.988306
T	1035	0.9649	0.986969
Q	1036	0.9503	0.985446
S	1037	0.9346	0.983997
S	1038	0.8872	0.982328
P	1039	0.7843	0.980383
A	1040	0.7547	0.977646
P	1041	0.7547	0.975327
G	1042	0.7718	0.972775
Q	1043	0.7799	0.970245
S	1044	0.708	0.965853
K	1045	0.7163	0.959709
K	1046	0.7209	0.955618
K	1047	0.6851	0.950817
I	1048	0.6089	0.947094
F	1049	0.5807	0.939246
K	1050	0.5807	0.93244
P	1051	0.6043	0.921751
E	1052	0.494	0.913248
E	1053	0.5017	0.902673
L	1054	0.4766	0.895513
R	1055	0.4149	0.885816
Q	1056	0.3529	0.871508
A	1057	0.3566	0.861028
L	1058	0.3774	0.843391
M	1059	0.4541	0.815228
P	1060	0.5758	0.784955
T	1061	0.6136	0.761297
L	1062	0.5758	0.720802
E	1063	0.4864	0.693063
A	1064	0.5017	0.685444
L	1065	0.4652	0.698807
Y	1066	0.4652	0.708006
R	1067	0.4652	0.696304
Q	1068	0.5055	0.690416
D	1069	0.5139	0.680494
P	1070	0.5533	0.670039
E	1071	0.5493	0.665536
S	1072	0.5493	0.657492
L	1073	0.5493	0.651693
P	1074	0.4652	0.637005
F	1075	0.4864	0.627151
R	1076	0.4831	0.607009
Q	1077	0.5992	0.580048
P	1078	0.6322	0.551071
V	1079	0.5254	0.545606
D	1080	0.4119	0.540189
P	1081	0.3983	0.496567
Q	1082	0.3182	0.472101
L	1083	0.268	0.445194
L	1084	0.3149	0.426695
G	1085	0.2817	0.369289
I	1086	0.3948	0.356833
P	1087	0.374	0.294869
D	1088	0.3807	0.272351
Y	1089	0.2918	0.296911
F	1090	0.3392	0.308156
D	1091	0.3215	0.275365
I	1092	0.2292	0.2847
V	1093	0.2094	0.311173
K	1094	0.2645	0.324387
S	1095	0.3117	0.34606
P	1096	0.2399	0.371678
M	1097	0.3182	0.356108
D	1098	0.2918	0.375008
L	1099	0.2783	0.424767
S	1100	0.3566	0.463067
T	1101	0.3667	0.485283
I	1102	0.3566	0.510596
K	1103	0.4369	0.522893
R	1104	0.5176	0.501142
K	1105	0.4186	0.513063
L	1106	0.4292	0.464743
D	1107	0.3215	0.442816
T	1108	0.2918	0.433475
G	1109	0.2918	0.404666
Q	1110	0.3704	0.349623
Y	1111	0.3053	0.357058
Q	1112	0.2064	0.342559
E	1113	0.2034	0.284075
P	1114	0.1914	0.239681
W	1115	0.1184	0.188602
Q	1116	0.1323	0.125664
Y	1117	0.1942	0.081745
V	1118	0.1583	0.065734
D	1119	0.0909	0.050955
D	1120	0.0581	0.037993
I	1121	0.0334	0.033629
W	1122	0.0592	0.026589
L	1123	0.0568	0.021466
M	1124	0.0494	0.023897
F	1125	0.0424	0.028474
N	1126	0.0799	0.031423
N	1127	0.0765	0.040519
A	1128	0.087	0.061606
W	1129	0.0765	0.080998
L	1130	0.0662	0.105838
Y	1131	0.0356	0.161459
N	1132	0.0281	0.209985
R	1133	0.0518	0.218573
K	1134	0.0749	0.242694
T	1135	0.0568	0.280885
S	1136	0.0985	0.274674
R	1137	0.1007	0.282004
V	1138	0.0662	0.328578
Y	1139	0.0405	0.336242
K	1140	0.0835	0.312162
Y	1141	0.1275	0.322269
C	1142	0.2064	0.308518
S	1143	0.1373	0.285602
K	1144	0.1449	0.283743
L	1145	0.1731	0.310388
S	1146	0.1275	0.30438
E	1147	0.107	0.305734
V	1148	0.1115	0.339029
F	1149	0.1476	0.366321
E	1150	0.1528	0.391523
Q	1151	0.1583	0.417263
E	1152	0.1554	0.430995
I	1153	0.1449	0.386574
D	1154	0.0734	0.342562
P	1155	0.078	0.292821
V	1156	0.1184	0.245592
M	1157	0.1137	0.203922
Q	1158	0.0676	0.180318
S	1159	0.1048	0.169589
L	1160	0.1028	0.176996
G	1161	0.0909	0.158355
Y	1162	0.1007	0.156742
C	1163	0.0948	0.187211
C	1164	0.1424	0.191
G	1165	0.0851	0.212952
R	1166	0.0313	0.236396
K	1167	0.0202	0.247978
L	1168	0.0153	0.238309
E	1169	0.0148	0.230321
F	1170	0.0146	0.22646
S	1171	0.0218	0.214098
P	1172	0.0146	0.207228
Q	1173	0.0109	0.190129
T	1174	0.0202	0.166328
L	1175	0.0269	0.131382
C	1176	0.0306	0.114925
C	1177	0.0313	0.107788
Y	1178	0.0349	0.101945
G	1179	0.0463	0.116339
K	1180	0.0424	0.120688
Q	1181	0.0483	0.120531
L	1182	0.0294	0.118992
C	1183	0.0248	0.112331
T	1184	0.0157	0.137794
I	1185	0.016	0.156803
P	1186	0.0248	0.17777
R	1187	0.0568	0.190775
D	1188	0.078	0.20766
A	1189	0.1229	0.214275
T	1190	0.0704	0.227795
Y	1191	0.0306	0.240119
Y	1192	0.0313	0.244347
S	1193	0.0483	0.23926
Y	1194	0.0483	0.239982
Q	1195	0.0258	0.231022
N	1196	0.0414	0.209011
R	1197	0.038	0.1997
Y	1198	0.0253	0.193596
H	1199	0.0248	0.193739
F	1200	0.0294	0.201047
C	1201	0.0306	0.218344
E	1202	0.0494	0.235624
K	1203	0.0592	0.250988
C	1204	0.0592	0.274997
F	1205	0.0631	0.305971
N	1206	0.0605	0.345839
E	1207	0.0605	0.3859
I	1208	0.0618	0.419364
Q	1209	0.1184	0.450074
G	1210	0.1184	0.485928
E	1211	0.1969	0.529434
S	1212	0.3566	0.562439
V	1213	0.3529	0.596043
S	1214	0.3599	0.644174
L	1215	0.5055	0.695678
G	1216	0.5456	0.706962
D	1217	0.5456	0.735251
D	1218	0.5296	0.752169
P	1219	0.6269	0.757842
S	1220	0.6269	0.753039
Q	1221	0.5098	0.759557
P	1222	0.494	0.759933
Q	1223	0.4979	0.770857
T	1224	0.562	0.775232
T	1225	0.562	0.785753
I	1226	0.6712	0.785817
N	1227	0.6851	0.78763
K	1228	0.6806	0.786895
E	1229	0.5807	0.781087
Q	1230	0.5577	0.767919
F	1231	0.5992	0.751429
S	1232	0.6043	0.739467
K	1233	0.4979	0.727315
R	1234	0.3983	0.714733
K	1235	0.346	0.696864
N	1236	0.3529	0.667193
D	1237	0.2849	0.631148
T	1238	0.2817	0.573544
L	1239	0.2951	0.522829
D	1240	0.1611	0.467823
P	1241	0.1583	0.41161
E	1242	0.247	0.340466
L	1243	0.2436	0.296176
F	1244	0.2292	0.27488
V	1245	0.2292	0.239835
E	1246	0.2436	0.238645
C	1247	0.1759	0.253844
T	1248	0.0799	0.252682
E	1249	0.0581	0.249927
C	1250	0.0592	0.240019
G	1251	0.0568	0.227223
R	1252	0.0473	0.203636
K	1253	0.0473	0.205454
M	1254	0.0483	0.205191
H	1255	0.0592	0.183109
Q	1256	0.0454	0.163009
I	1257	0.0506	0.144853
C	1258	0.1028	0.113786
V	1259	0.1007	0.086842
L	1260	0.0531	0.075976
H	1261	0.0888	0.07151
H	1262	0.0398	0.07644
E	1263	0.0405	0.068688
I	1264	0.0424	0.067652
I	1265	0.0218	0.069176
W	1266	0.0153	0.070319
P	1267	0.0143	0.076961
A	1268	0.0194	0.072908
G	1269	0.0424	0.07165
F	1270	0.0506	0.07753
V	1271	0.0765	0.079019
C	1272	0.078	0.09574
D	1273	0.0799	0.128696
G	1274	0.0734	0.175638
C	1275	0.1137	0.233797
L	1276	0.1671	0.296293
K	1277	0.247	0.356992
K	1278	0.1373	0.433203
S	1279	0.1528	0.497308
A	1280	0.1349	0.56221
R	1281	0.2094	0.606269
T	1282	0.2609	0.647392
R	1283	0.3215	0.688985
K	1284	0.3426	0.730301
E	1285	0.3392	0.740245
N	1286	0.4766	0.734221
K	1287	0.5533	0.716363
F	1288	0.4831	0.681278
S	1289	0.4901	0.67179
A	1290	0.4979	0.648095
K	1291	0.422	0.637111
R	1292	0.3566	0.618246
L	1293	0.3631	0.586237
P	1294	0.374	0.570939
S	1295	0.3807	0.555857
T	1296	0.3117	0.552071
R	1297	0.3149	0.571061
L	1298	0.3286	0.543717
G	1299	0.3249	0.557185
T	1300	0.2609	0.560655
F	1301	0.2849	0.585864
L	1302	0.2918	0.604583
E	1303	0.3019	0.595029
N	1304	0.3774	0.597709
R	1305	0.3529	0.588008
V	1306	0.3807	0.609044
N	1307	0.384	0.623486
D	1308	0.384	0.611231
F	1309	0.4541	0.597022
L	1310	0.4619	0.596581
R	1311	0.3983	0.598124
R	1312	0.5017	0.599483
Q	1313	0.5098	0.598425
N	1314	0.4979	0.598639
H	1315	0.4256	0.609081
P	1316	0.3631	0.617706
E	1317	0.4186	0.621382
S	1318	0.3807	0.622984
G	1319	0.3667	0.61469
E	1320	0.4725	0.606783
V	1321	0.5456	0.584703
T	1322	0.5493	0.568058
V	1323	0.4831	0.531898
R	1324	0.4831	0.531322
V	1325	0.4087	0.468449
V	1326	0.4051	0.46777
H	1327	0.4017	0.483597
A	1328	0.391	0.505644
S	1329	0.3566	0.544532
D	1330	0.3529	0.560286
K	1331	0.3117	0.583783
T	1332	0.374	0.600955
V	1333	0.2575	0.604604
E	1334	0.2575	0.599673
V	1335	0.2645	0.587617
K	1336	0.3182	0.574322
P	1337	0.3774	0.543963
G	1338	0.391	0.519636
M	1339	0.3807	0.497126
K	1340	0.3566	0.487513
A	1341	0.3599	0.476748
R	1342	0.3599	0.469883
F	1343	0.2436	0.479709
V	1344	0.3249	0.483711
D	1345	0.2258	0.502194
S	1346	0.2884	0.507094
G	1347	0.2988	0.512542
E	1348	0.2715	0.503219
M	1349	0.2436	0.513472
A	1350	0.2064	0.503468
E	1351	0.1229	0.500666
S	1352	0.1251	0.455985
F	1353	0.0662	0.418837
P	1354	0.1349	0.353679
Y	1355	0.1914	0.297941
R	1356	0.1275	0.269602
T	1357	0.1349	0.242168
K	1358	0.1373	0.217181
A	1359	0.0929	0.201333
L	1360	0.1184	0.176579
F	1361	0.0909	0.155623
A	1362	0.0454	0.156479
F	1363	0.024	0.154317
E	1364	0.0248	0.145289
E	1365	0.0223	0.136432
I	1366	0.0313	0.127372
D	1367	0.0306	0.109602
G	1368	0.0214	0.09671
V	1369	0.0235	0.089941
D	1370	0.0294	0.083323
L	1371	0.0275	0.071258
C	1372	0.0543	0.065461
F	1373	0.0631	0.059423
F	1374	0.1251	0.062101
G	1375	0.069	0.080303
M	1376	0.0749	0.09361
H	1377	0.1349	0.121076
V	1378	0.1449	0.173803
Q	1379	0.1554	0.247655
E	1380	0.2193	0.331989
Y	1381	0.2129	0.426186
G	1382	0.2884	0.516608
S	1383	0.3286	0.578764
D	1384	0.3494	0.620148
C	1385	0.3774	0.630912
P	1386	0.374	0.587969
P	1387	0.3215	0.589945
P	1388	0.247	0.572163
N	1389	0.3117	0.499709
Q	1390	0.2951	0.418611
R	1391	0.2224	0.376935
R	1392	0.3087	0.292421
V	1393	0.2002	0.226643
Y	1394	0.1162	0.20212
I	1395	0.1115	0.181927
S	1396	0.1969	0.152315
Y	1397	0.1731	0.147136
L	1398	0.0948	0.135006
D	1399	0.0494	0.121679
S	1400	0.0454	0.113953
V	1401	0.0424	0.112375
H	1402	0.0356	0.103161
F	1403	0.0248	0.106236
F	1404	0.0209	0.125263
R	1405	0.0334	0.14073
P	1406	0.0605	0.145303
K	1407	0.0372	0.159964
C	1408	0.0398	0.147619
L	1409	0.0398	0.124852
R	1410	0.038	0.107563
T	1411	0.0227	0.090041
A	1412	0.0205	0.064057
V	1413	0.0223	0.055661
Y	1414	0.0244	0.055683
H	1415	0.0327	0.055024
E	1416	0.0313	0.052215
I	1417	0.0253	0.053954
L	1418	0.0174	0.061052
I	1419	0.0294	0.059784
G	1420	0.0281	0.066906
Y	1421	0.0294	0.077025
L	1422	0.0294	0.084617
E	1423	0.0356	0.101981
Y	1424	0.0506	0.139451
V	1425	0.0568	0.20042
K	1426	0.03	0.224446
K	1427	0.0235	0.241474
L	1428	0.0227	0.239844
G	1429	0.0414	0.20467
Y	1430	0.078	0.14474
T	1431	0.0749	0.126486
T	1432	0.1399	0.117176
G	1433	0.2064	0.107263
H	1434	0.2064	0.122604
I	1435	0.3053	0.138725
W	1436	0.2849	0.169789
A	1437	0.2258	0.214067
C	1438	0.1476	0.263193
P	1439	0.2094	0.295698
P	1440	0.1349	0.329954
S	1441	0.2034	0.342166
E	1442	0.2193	0.370802
G	1443	0.2364	0.384361
D	1444	0.2399	0.402821
D	1445	0.2575	0.396264
Y	1446	0.3215	0.378391
I	1447	0.3599	0.327673
F	1448	0.4087	0.279843
H	1449	0.4901	0.251872
C	1450	0.4901	0.271346
H	1451	0.4582	0.323477
P	1452	0.4582	0.406703
P	1453	0.3774	0.507268
D	1454	0.384	0.58974
Q	1455	0.384	0.622485
K	1456	0.2783	0.667648
I	1457	0.2884	0.713994
P	1458	0.346	0.685757
K	1459	0.4441	0.636433
P	1460	0.422	0.611812
K	1461	0.4476	0.546157
R	1462	0.4582	0.493886
L	1463	0.4292	0.474603
Q	1464	0.3872	0.45641
E	1465	0.3356	0.422095
W	1466	0.3215	0.412417
Y	1467	0.3392	0.43788
K	1468	0.4087	0.428515
K	1469	0.3249	0.434702
M	1470	0.2918	0.422707
L	1471	0.2752	0.396859
D	1472	0.2884	0.404272
K	1473	0.2224	0.402303
A	1474	0.2849	0.391265
V	1475	0.2783	0.384653
S	1476	0.2094	0.386919
E	1477	0.2164	0.367436
R	1478	0.2817	0.328633
I	1479	0.3019	0.296903
V	1480	0.2884	0.289028
H	1481	0.3149	0.280792
D	1482	0.3807	0.275179
Y	1483	0.3807	0.277729
K	1484	0.3872	0.287473
D	1485	0.346	0.300463
I	1486	0.391	0.31855
F	1487	0.3872	0.338888
K	1488	0.3631	0.344517
Q	1489	0.3566	0.37386
A	1490	0.422	0.413585
T	1491	0.4017	0.425767
E	1492	0.422	0.450609
D	1493	0.3426	0.477276
R	1494	0.3215	0.466073
L	1495	0.3321	0.452307
T	1496	0.3286	0.45847
S	1497	0.3948	0.441419
A	1498	0.3948	0.420138
K	1499	0.3053	0.42131
E	1500	0.3182	0.418064
L	1501	0.3529	0.420218
P	1502	0.3053	0.427516
Y	1503	0.2364	0.421037
F	1504	0.2399	0.422143
E	1505	0.247	0.446605
G	1506	0.3087	0.494433
D	1507	0.2436	0.514017
F	1508	0.2399	0.515055
W	1509	0.268	0.53449
P	1510	0.2164	0.565368
N	1511	0.2164	0.615958
V	1512	0.2951	0.664155
L	1513	0.2817	0.68619
E	1514	0.3631	0.739678
E	1515	0.4652	0.772108
S	1516	0.4685	0.805442
I	1517	0.4685	0.83807
K	1518	0.4541	0.863884
E	1519	0.5533	0.886938
L	1520	0.6991	0.903559
E	1521	0.6755	0.918606
Q	1522	0.6755	0.931169
E	1523	0.7415	0.940387
E	1524	0.8125	0.947007
E	1525	0.8162	0.954003
E	1526	0.8162	0.959687
R	1527	0.8162	0.963142
K	1528	0.8828	0.966378
R	1529	0.892	0.970779
E	1530	0.8421	0.974207
E	1531	0.8942	0.977638
N	1532	0.8853	0.979753
T	1533	0.8765	0.981101
S	1534	0.8741	0.983216
N	1535	0.8655	0.984619
E	1536	0.8565	0.986695
S	1537	0.8596	0.989498
T	1538	0.8421	0.991291
D	1539	0.8462	0.993669
V	1540	0.8421	0.994859
T	1541	0.8279	0.995423
K	1542	0.8313	0.996137
G	1543	0.8343	0.996758
D	1544	0.8279	0.997759
S	1545	0.8235	0.998203
K	1546	0.8125	0.998348
N	1547	0.8013	0.998465
A	1548	0.7982	0.9986
K	1549	0.8085	0.998639
K	1550	0.7982	0.998571
K	1551	0.8462	0.998461
N	1552	0.8421	0.998298
N	1553	0.7843	0.998133
K	1554	0.7755	0.997925
K	1555	0.7672	0.997709
T	1556	0.7718	0.99729
S	1557	0.7916	0.996799
K	1558	0.7718	0.996211
N	1559	0.7843	0.995229
K	1560	0.7799	0.993048
S	1561	0.8162	0.988949
S	1562	0.8235	0.984138
L	1563	0.7881	0.974785
S	1564	0.805	0.96411
R	1565	0.8235	0.950872
G	1566	0.7755	0.93258
N	1567	0.7718	0.910721
K	1568	0.7843	0.887316
K	1569	0.7951	0.865978
K	1570	0.708	0.842802
P	1571	0.712	0.817977
G	1572	0.7289	0.794448
M	1573	0.725	0.772072
P	1574	0.7289	0.746159
N	1575	0.6269	0.721411
V	1576	0.6089	0.697688
S	1577	0.6043	0.669221
N	1578	0.5665	0.640001
D	1579	0.5854	0.609997
L	1580	0.5807	0.580046
S	1581	0.5951	0.550725
Q	1582	0.5456	0.522514
K	1583	0.5533	0.494368
L	1584	0.5211	0.470139
Y	1585	0.3983	0.446011
A	1586	0.2951	0.426082
T	1587	0.2988	0.398622
M	1588	0.2364	0.380895
E	1589	0.2224	0.35268
K	1590	0.1671	0.323113
H	1591	0.1643	0.29848
K	1592	0.1528	0.260217
E	1593	0.1424	0.214402
V	1594	0.1671	0.187915
F	1595	0.2034	0.14954
F	1596	0.2609	0.118754
V	1597	0.2884	0.108161
I	1598	0.2817	0.107087
R	1599	0.2399	0.101923
L	1600	0.2575	0.095036
I	1601	0.2918	0.107262
A	1602	0.2292	0.142749
G	1603	0.1942	0.184088
P	1604	0.1881	0.227495
A	1605	0.2575	0.273209
A	1606	0.346	0.316615
N	1607	0.4652	0.340198
S	1608	0.4541	0.389748
L	1609	0.4619	0.422975
P	1610	0.494	0.423896
P	1611	0.4409	0.430689
I	1612	0.5055	0.416193
V	1613	0.4652	0.388349
D	1614	0.4476	0.363768
P	1615	0.422	0.361228
D	1616	0.4409	0.338903
P	1617	0.4619	0.311137
L	1618	0.4541	0.289437
I	1619	0.4409	0.275457
P	1620	0.4119	0.272458
C	1621	0.3286	0.254709
D	1622	0.2988	0.261229
L	1623	0.3053	0.251172
M	1624	0.3286	0.235015
D	1625	0.3321	0.23449
G	1626	0.3087	0.239154
R	1627	0.3053	0.265785
D	1628	0.2817	0.275062
A	1629	0.2752	0.291716
F	1630	0.3392	0.286112
L	1631	0.2193	0.290784
T	1632	0.3249	0.315625
L	1633	0.3182	0.334312
A	1634	0.3117	0.360589
R	1635	0.3356	0.36927
D	1636	0.3392	0.385615
K	1637	0.3149	0.416765
H	1638	0.3215	0.444418
L	1639	0.2258	0.459658
E	1640	0.2399	0.456536
F	1641	0.3249	0.464728
S	1642	0.3566	0.449776
S	1643	0.2224	0.418739
L	1644	0.2609	0.370743
R	1645	0.2129	0.358734
R	1646	0.1643	0.323588
A	1647	0.1702	0.28439
Q	1648	0.1206	0.246565
W	1649	0.1162	0.2222
S	1650	0.1611	0.21338
T	1651	0.1611	0.172223
M	1652	0.2436	0.152468
C	1653	0.2541	0.144599
M	1654	0.2609	0.164636
L	1655	0.3249	0.189154
V	1656	0.2258	0.221264
E	1657	0.1731	0.251373
L	1658	0.1251	0.264571
H	1659	0.1184	0.290524
T	1660	0.087	0.299019
Q	1661	0.0929	0.302417
S	1662	0.1007	0.313997
Q	1663	0.0454	0.324977
D	1664	0.107	0.297906
R	1665	0.1206	0.259747
F	1666	0.1671	0.227749
V	1667	0.1671	0.198858
Y	1668	0.1643	0.179477
T	1669	0.2224	0.188903
C	1670	0.2292	0.21711
N	1671	0.1528	0.233559
E	1672	0.1449	0.244992
C	1673	0.0581	0.272522
K	1674	0.0543	0.283279
H	1675	0.0372	0.283691
H	1676	0.0148	0.291624
V	1677	0.0258	0.286339
E	1678	0.0364	0.263579
T	1679	0.0364	0.245489
R	1680	0.0372	0.226361
W	1681	0.0581	0.188348
H	1682	0.0191	0.159782
C	1683	0.0125	0.142407
T	1684	0.0275	0.123002
V	1685	0.0109	0.123015
C	1686	0.0081	0.132916
E	1687	0.0082	0.156048
D	1688	0.0096	0.151408
Y	1689	0.0093	0.169583
D	1690	0.0095	0.173957
L	1691	0.0092	0.148716
C	1692	0.0136	0.132668
I	1693	0.0134	0.133259
T	1694	0.032	0.155482
C	1695	0.0287	0.200676
Y	1696	0.0414	0.254606
N	1697	0.1115	0.333763
T	1698	0.0704	0.411959
K	1699	0.0662	0.469657
N	1700	0.0749	0.506149
H	1701	0.0704	0.54801
D	1702	0.0734	0.582572
H	1703	0.1942	0.610818
K	1704	0.2645	0.619104
M	1705	0.2715	0.655741
E	1706	0.4409	0.654044
K	1707	0.5382	0.640332
L	1708	0.5382	0.62664
G	1709	0.5419	0.623839
L	1710	0.5419	0.613479
G	1711	0.5098	0.623594
L	1712	0.4901	0.64164
D	1713	0.4619	0.666351
D	1714	0.4582	0.695718
E	1715	0.4582	0.723372
S	1716	0.4725	0.732655
N	1717	0.4901	0.747728
N	1718	0.4831	0.764276
Q	1719	0.562	0.773373
Q	1720	0.562	0.776477
A	1721	0.662	0.788403
A	1722	0.6806	0.791015
A	1723	0.6806	0.79682
T	1724	0.6712	0.805405
Q	1725	0.5854	0.817777
S	1726	0.5758	0.819606
P	1727	0.5951	0.825298
G	1728	0.3807	0.829091
D	1729	0.3182	0.83055
S	1730	0.3149	0.822792
R	1731	0.3087	0.81561
R	1732	0.2715	0.808812
L	1733	0.247	0.793766
S	1734	0.2715	0.771179
I	1735	0.2541	0.734869
Q	1736	0.1007	0.736775
R	1737	0.1028	0.712413
C	1738	0.0269	0.686854
I	1739	0.0294	0.711142
Q	1740	0.03	0.708447
S	1741	0.0269	0.731658
L	1742	0.0269	0.744039
V	1743	0.01	0.7703
H	1744	0.0133	0.774858
A	1745	0.0102	0.777306
C	1746	0.0157	0.785246
Q	1747	0.0153	0.774661
C	1748	0.0071	0.775294
R	1749	0.0151	0.781574
N	1750	0.0214	0.78299
A	1751	0.0205	0.759361
N	1752	0.0214	0.767207
C	1753	0.0327	0.77429
S	1754	0.0334	0.782207
L	1755	0.0253	0.771584
P	1756	0.0287	0.748683
S	1757	0.0967	0.732725
C	1758	0.0967	0.714932
Q	1759	0.2503	0.720851
K	1760	0.2399	0.730621
M	1761	0.0948	0.702686
K	1762	0.1115	0.683753
R	1763	0.1162	0.651249
V	1764	0.2849	0.66607
V	1765	0.2849	0.649442
Q	1766	0.3494	0.671844
H	1767	0.3249	0.680822
T	1768	0.3286	0.685396
K	1769	0.3392	0.68955
G	1770	0.3667	0.701334
C	1771	0.3117	0.703939
K	1772	0.1583	0.696095
R	1773	0.1583	0.681211
K	1774	0.1528	0.668732
T	1775	0.1501	0.645538
N	1776	0.1449	0.620661
G	1777	0.1349	0.582185
G	1778	0.0985	0.550438
C	1779	0.038	0.482414
P	1780	0.0157	0.463369
I	1781	0.0109	0.449191
C	1782	0.0306	0.466591
K	1783	0.0275	0.435963
Q	1784	0.0263	0.429946
L	1785	0.0281	0.430019
I	1786	0.0127	0.45915
A	1787	0.0127	0.453773
L	1788	0.0134	0.434028
C	1789	0.0141	0.445981
C	1790	0.038	0.429306
Y	1791	0.0141	0.431204
H	1792	0.0218	0.440492
A	1793	0.0483	0.459491
K	1794	0.0581	0.491638
H	1795	0.0372	0.529881
C	1796	0.0202	0.575353
Q	1797	0.0205	0.583472
E	1798	0.0235	0.589877
N	1799	0.0231	0.60606
K	1800	0.0618	0.604742
C	1801	0.1583	0.612907
P	1802	0.2258	0.604202
V	1803	0.1759	0.579084
P	1804	0.2064	0.551041
F	1805	0.2034	0.534332
C	1806	0.1969	0.600911
L	1807	0.3494	0.634102
N	1808	0.2988	0.652666
I	1809	0.2951	0.679517
K	1810	0.2988	0.678558
Q	1811	0.3117	0.671399
K	1812	0.4186	0.724786
L	1813	0.3948	0.75879
R	1814	0.4441	0.783758
Q	1815	0.4017	0.803406
Q	1816	0.4766	0.818935
Q	1817	0.6576	0.832611
L	1818	0.662	0.846805
Q	1819	0.6755	0.860125
H	1820	0.7672	0.869567
R	1821	0.7843	0.877895
L	1822	0.7672	0.904619
Q	1823	0.7459	0.910825
Q	1824	0.7982	0.917899
A	1825	0.7718	0.924264
Q	1826	0.7718	0.928488
M	1827	0.7881	0.931454
L	1828	0.7843	0.933626
R	1829	0.8375	0.937664
R	1830	0.7916	0.939776
R	1831	0.7209	0.943724
M	1832	0.7036	0.948432
A	1833	0.7672	0.949307
S	1834	0.7672	0.954464
M	1835	0.7672	0.956108
Q	1836	0.7881	0.963852
R	1837	0.7289	0.970988
T	1838	0.7672	0.977287
G	1839	0.8198	0.982734
V	1840	0.8313	0.986182
V	1841	0.8162	0.98835
G	1842	0.8235	0.989621
Q	1843	0.8198	0.990953
Q	1844	0.8375	0.99218
Q	1845	0.8655	0.993017
G	1846	0.8765	0.993401
L	1847	0.8741	0.993843
P	1848	0.8828	0.994308
S	1849	0.8853	0.994807
P	1850	0.8872	0.995181
T	1851	0.9211	0.99553
P	1852	0.9488	0.995979
A	1853	0.9577	0.996571
T	1854	0.9577	0.99717
P	1855	0.9562	0.997609
T	1856	0.9657	0.998184
T	1857	0.9664	0.998509
P	1858	0.9783	0.998799
T	1859	0.9783	0.998955
G	1860	0.9792	0.999127
Q	1861	0.9792	0.999308
Q	1862	0.9797	0.999411
P	1863	0.9762	0.999519
T	1864	0.9801	0.99961
T	1865	0.9844	0.999641
P	1866	0.9822	0.999659
Q	1867	0.9854	0.999655
T	1868	0.986	0.999629
P	1869	0.986	0.999583
Q	1870	0.9885	0.999472
P	1871	0.9889	0.999353
T	1872	0.9889	0.999226
S	1873	0.987	0.999122
Q	1874	0.987	0.999015
P	1875	0.9889	0.998903
Q	1876	0.9762	0.998817
P	1877	0.9562	0.998715
T	1878	0.9634	0.998611
P	1879	0.9684	0.998477
P	1880	0.9621	0.99835
N	1881	0.9649	0.998221
S	1882	0.9519	0.998122
M	1883	0.9457	0.997908
P	1884	0.9488	0.997757
P	1885	0.9577	0.997532
Y	1886	0.9211	0.997297
L	1887	0.919	0.997174
P	1888	0.9126	0.99706
R	1889	0.919	0.996983
T	1890	0.9057	0.996848
Q	1891	0.8828	0.996607
A	1892	0.8655	0.996476
A	1893	0.8713	0.996376
G	1894	0.8966	0.996196
P	1895	0.8343	0.996065
V	1896	0.8125	0.995955
S	1897	0.9151	0.995666
Q	1898	0.9547	0.995457
G	1899	0.9457	0.995237
K	1900	0.9519	0.994996
A	1901	0.9634	0.994708
A	1902	0.9634	0.994375
G	1903	0.9684	0.994294
Q	1904	0.9693	0.994145
V	1905	0.9703	0.993989
T	1906	0.9711	0.993871
P	1907	0.9849	0.993806
P	1908	0.977	0.99372
T	1909	0.9797	0.993765
P	1910	0.9797	0.993502
P	1911	0.9844	0.993405
Q	1912	0.9887	0.99335
T	1913	0.9912	0.992611
A	1914	0.9901	0.991802
Q	1915	0.9885	0.990801
P	1916	0.9887	0.990086
P	1917	0.9898	0.988745
L	1918	0.9842	0.987126
P	1919	0.9777	0.985514
G	1920	0.9717	0.984358
P	1921	0.9684	0.983604
P	1922	0.9308	0.981315
P	1923	0.9346	0.980147
A	1924	0.9381	0.97842
A	1925	0.9381	0.977936
V	1926	0.9269	0.975308
E	1927	0.923	0.977172
M	1928	0.9106	0.977657
A	1929	0.9415	0.976385
M	1930	0.9362	0.976066
Q	1931	0.9396	0.976389
I	1932	0.9106	0.976504
Q	1933	0.8853	0.976252
R	1934	0.8741	0.976474
A	1935	0.8375	0.976381
A	1936	0.8655	0.976408
E	1937	0.8565	0.976254
T	1938	0.7718	0.975829
Q	1939	0.8162	0.975574
R	1940	0.8462	0.975457
Q	1941	0.8872	0.975392
M	1942	0.8198	0.974975
A	1943	0.8853	0.974527
H	1944	0.8828	0.975123
V	1945	0.8828	0.975405
Q	1946	0.8681	0.975926
I	1947	0.8966	0.975388
F	1948	0.9013	0.975488
Q	1949	0.8765	0.977984
R	1950	0.8713	0.976953
P	1951	0.8792	0.978554
I	1952	0.8421	0.979747
Q	1953	0.853	0.979907
H	1954	0.8828	0.980764
Q	1955	0.8493	0.982036
M	1956	0.8942	0.984228
P	1957	0.8623	0.985568
P	1958	0.9126	0.986253
M	1959	0.9577	0.987249
T	1960	0.9634	0.988519
P	1961	0.9664	0.989389
M	1962	0.9433	0.99053
A	1963	0.9693	0.991479
P	1964	0.9693	0.992245
M	1965	0.9684	0.99241
G	1966	0.9711	0.99291
M	1967	0.9777	0.993372
N	1968	0.9744	0.993729
P	1969	0.9711	0.994006
P	1970	0.9634	0.994088
P	1971	0.9664	0.994493
M	1972	0.9664	0.994663
T	1973	0.9751	0.994883
R	1974	0.9703	0.995147
G	1975	0.9657	0.995355
P	1976	0.9783	0.995786
S	1977	0.977	0.996289
G	1978	0.983	0.996786
H	1979	0.9751	0.997375
L	1980	0.9717	0.997705
E	1981	0.9677	0.998048
P	1982	0.9621	0.998097
G	1983	0.977	0.998128
M	1984	0.9801	0.99799
G	1985	0.9488	0.997918
P	1986	0.9473	0.99784
T	1987	0.9396	0.997779
G	1988	0.9396	0.99767
M	1989	0.9396	0.997554
Q	1990	0.8942	0.997462
Q	1991	0.9433	0.997309
Q	1992	0.9396	0.997083
P	1993	0.9396	0.996933
P	1994	0.9415	0.996923
W	1995	0.9621	0.996749
S	1996	0.9308	0.996713
Q	1997	0.923	0.996662
G	1998	0.923	0.996405
[truncated: 416 more rows]

[truncated: 4 more sheets: Supp. Fig4, Supp. Fig8, Supp. Fig9, Supp. Fig12]
